# Supplementary material for: Catalytically inactive long prokaryotic Argonaute systems employ distinct effectors to confer immunity via abortive infection
Source: Nat Commun. 2023 Nov 1;14:6970. doi: 10.1038/s41467-023-42793-3 (PMC10620215; doi:10.1038/s41467-023-42793-3)
Supplement: Supplementary file 4 — Supplementary Data 1-4 [file 41467_2023_42793_MOESM4_ESM.xlsx]

## Sheet: Supplementary Data 1
Supplementary Data 1 Proteins analyzed in the study. The names, accession numbers, source strains, and sequences are listed.
Name	Acession number	Strain	Sequence
EcAgo	WP_205742363	Escherichia coli strain CAP29	MPIVLNAFPLKIPELELKFVQIPYDKTTLDSLRSSHKVTHVFRRQGDNIQIFSSDGTFPKPGTPQTLQLKDNLGTFCSLVKDGLLKHFAGLGRTPCGFNPIEVVSAKPKDNLLASILGEAYPLKICAKYSIDTRTVQGQPCLIIDCSTRRVVKENCLFFLKTGFNVIGRYVVTEQDDGFRKLLGFVESCHEGRTLSVIRPDGQAVHAEAKDVYLEASRANFDDYILHTHGTKKDSIVEHIRQSVSIFNGGENKKDRIDALKKYIQATNISLLDGTRIEIEDPSDIQKDCAQMQKPVFVFNDNGEADWTEKGLTQNGPYTKRTFDRNDPSICVICAQHDKGRVEQFVRKLLKGMANSKYFRNGLEGKFALGTSRVEVFETSTDSVDAYKNAIEAAIRKKA…
EcbAgaN	WP_250844864	Escherichia coli strain CAP29	MVPIEKGNVYQLRDYFHSKVIESAHIDPFKSCFFSLLEGVKSCITNFSFADLSLYQRCAISGLGILDETVSVQDVSRLLGQAPKIDSTPRPWVSDMFGVMAVKWLTAQMQDESIDHEFEKWISGFLAQQIESNHLSVFEKDIAAYVSNSESASFSSACIPLFLHYRKLLKINSHQDRLSLVGRFMSEFQAQATENPSVTLLCVMLYVFNQTNQEIAIAPPSGWTLDDLLGFLEHIPAGLKRWTWEDSGRTRGAEPVKWQVENEYHVQNLLYILLAPIFNDIADEVNLQPVGQKNPRIDLYLPSLHTIIEVKYRKDTRKSFPLLIGEIAEDASLYRVDEKYKDSYIISFLWDCTRATQEHVKFKEGVLKIKGIDGCVVISAPSTMSFKKKE
GbAgo	HAG96803	Gammaproteobacteria bacterium	MEIYLNFLPLVNQDFQIPIFTKECSDGSLENADDEFRYKLGEGEHRKFFDVSFSEKEGFN TSHIGAFENLNLTKQFILNKLIERLEHGELKDWRKPKKTFSREVDFIVDMHKEGETLVCL SPYYLSAKKQFGFIVQHRFKAAQGQIFNREVQRLSLSLDAKYRQNRFFYGDKFRITNNFI SKFLPKFKNLTEGVEISSELSSISSTTLDIKKYIVGNGRVANSQYMGIKNNGPFERVNGE VKFLFAFPENLRHLARDVYLGLYGKLFHGMFPGLNDMFGVHISKHNVTHHVIPDFDTNGI DTIDAVAKQLQGAENNNVIVLAFLPSSLSEEENKKVYSHIKYNAIQSGYLSQSIRQETMG NKEQLKWSIANIGLQVFCKLGGTPWLLEPKNKN…
GbbAgaS	HAG96802	Gammaproteobacteria bacterium	MSLEPESVIFLLGAGASRDADIPTAMEMDNKVEEHLSNDWADLKDLYYLIKSSIVYQRGLKGGFDASVGIEEILGVIEELGKKDRNILYPFIGAWNTHLIQVAGDKFQRVDDLNQKIREKLTSWVKQDNRKGSYLQGLGNFKREYGPALRAFTLNYDLLLESNLKDAGFNVELGFDPDTAIWDALRFEQHENTVADFYVYKLHGSIDWERESEAEEYLIKRDYVVDDPDLIFGVNSKLNSNDPYLFNVHELRNYTLYPSLKLIFTVGYSFSDDYINKLLSQALRRDKNKRIVNVSPDSEKMVEEVAQKLAVNTDSVIPMKATAKEFFTEKLTEEYCVSCIPSDPDIPF
EaAgo	DAC74552	Elizabethkingia anophelis	MQLNYFPIKFEFEEYQIKTEPYSEERLKELRASYNATHSFFRNGDNICISNKEGEDISLTGEVIPKRIFDDSQVTASLIKHLFFRTFKERFPNYIPVDFYPFRFFSAQAKDDIIYNALPGNLRKRIAYKKLIEVQLRLTEINGIKQFGFLINIKRNWVFNKSCFELHSEGYNLIGVDVLYAEELPGLTEVLAPNEELLGVIAEIVDDNARIETNEGIKEFPLNQLFIKKSKYNIGNYLSFAISQQKSDEIMNLIESKRSDIYNTKGLYDEILKIANHLFCENSAPILFHNKDGFCFTVDSQPLSVTNSMELKTPTFIYDPAATKTNSSNPDLGLSNYGPYDSSIFDIKIPNVLCICNRNNRGNFTKFLSNLKDGIPQSRYFQKGLQKKYDLQDVILNIR…
EabAgaM	DAC74551	Elizabethkingia anophelis	MVPLEERIGYLARVSENAKLSAFNDFLSGKVYSTASGENSNESEEIFYGLLDAILSNNKLSFESYYNKKNKSKPSKGSPAPFVNDDFLIFSLISGIVKFNLDKTWIKDIVTIRNRNSITITFENILNENYYSTSNLPEIVFMFLSINGQSLMTNDFVGFTYTRITGNVNLFENRSDFQILCSLKAYDTIFLLKDVPDKKDVDLLKKFNTNFIKRIKYISWIVQAMLFGLGVYAILKLPNYSPEAIKFIDKYNYAFTIFGALGLSFLGNVIPVIKNTSQKIIMQLFGYPKELLNDLKIGNNS

## Sheet: Supplementary Data 2
Supplementary Data 2 Plasmids used in the study.
Name	antibiotic resistance	origin	description
Plasmid vectors			These plasmids were used to construct the plasmids expressing long-B pAgos and their associated proteins, and also as empty vectors (EV) when indicated.
pET28a	Kan	pBR322
pET28T	Kan	pBR322	Made in this study. Derived from pET28a. The T7 promoter and LacO operater were replaced by a TetR expression cassette and a Tet promoter
pBad24	Amp	ColE1
pKD46-M1	Chl	pSC101(TR)	Made in this study. Derived from p46Cpf1-OP2 (Addgene #98592). The lamda red system and Cas12a system were removed. The origin was converted to the temperature-resistance type.
pCDFDuet-1	Str	CloDF13
pBeloBAC11	Chl	ori2
Plasmids for BPAN system
pCDF-EcAgo	Str	CloDF13	For in vivo experiments and protein purification of N-terminal His-tagged EcAgo
pET28a-EcbAgaN	Kan	pBR322	For protein purification of N-terminal His-tagged EcbAgaN.
pET28a-EcbAgaN_M1	Kan	pBR322	For protein purification of N-terminal His-tagged EcbAgaN carrying a D298A mutant
pET28a-EcbAgaN_M2	Kan	pBR322	For protein purification of N-terminal His-tagged EcbAgaN carrying a E309A-K311A mutant
pET28T-EcbAgaN	Kan	pBR322	For in vivo experiments.
pET28T-EcbAgaN_HF	Kan	pBR322	For in vivo experiments, expressing His-tag-free EcbAgaN.
pET28T-EcbAgaN-M1	Kan	pBR322	For in vivo experiments.
pET28T-EcbAgaN-M2	Kan	pBR322	For in vivo experiments.
pBad24-EcAgo	Amp	ColE1	For in vivo experiments and protein purification of N-terminal His-tagged EcAgo. Used for the protein purification to analyze the associated nucleic acids.
pBad24-EcAgo-EcbAgaN	Amp	ColE1	For in vivo experiments and copurification of N-terminal His-tagged EcAgo and His-tag-free EcbAgaN. Used for the protein purification to analyze the associated nucleic acids.
pBad24-EcAgo-EcbAgaN_M1	Amp	ColE1	For in vivo experiments.
pBad24-EcAgo-EcbAgaN_M2	Amp	ColE1	For in vivo experiments.
pBad24-EcAgo-aEcbAgaN	Amp	ColE1	To construct pBAC-EcAgo-EcbAgaN
pBad24-EcAgo-aEcbAgaN_M1	Amp	ColE1	To construct pBAC-EcAgo-EcbAgaN_M1
pBad24-EcAgo-aEcbAgaN_M2	Amp	ColE1	To construct pBAC-EcAgo-EcbAgaN_M2
pBAC-EcAgo-EcbAgaN	Chl	ori2	For in vivo experiments.
pBAC-EcAgo-EcbAgaN_M1	Chl	ori2	For in vivo experiments.
pBAC-EcAgo-EcbAgaN_M1	Chl	ori2	For in vivo experiments.
pET28a-EcbAgaN_HA	Kan	pBR322	To express N-terminal HA-tagged EcbAgaN.
pET28a-EcAgo-EcbAgaN_HA	Kan	pBR322	To co-express N-terminal His-tagged EcAgo and N-terminal HA-tagged EcbAgaN.
Trigger plasmids	Str		The plasmids were tested for their ability to activate long-B pAgo systems
pCDF-EGFP	Str	CloDF13	Derived from pCDFDuet-1. The egfp gene was inserted in the first multiple cloning sites.
pCDF-ColA	Str	ColA	Derived from pCDF-EGFP. The CloDF13 origin replaced with the ColA origin.
pCDF-pSC101	Str	pSC101(TR)	Derived from pCDF-EGFP. The CloDF13 origin replaced with the pSC101(TR) replicon.
pCDF-∆T7	Str	CloDF13	Derived from pCDF-EGFP. The two T7 expression cassettes were removed.
pBad24-V1	Str	ColE1	Derived from pBad24. The Amp-resistance was replaced with Str-resistance.
Plasmids for BPAS system
pBAD24-GbAgo	Amp	ColE1	For in vivo experiments.
pBAD24-GbbAgaS	Amp	ColE1	For in vivo experiments.
pBAD24-GbbAgaS_N155A	Amp	ColE1	For in vivo experiments.
pBAD24-GbAgo-GbbAgaS	Amp	ColE1	For in vivo experiments.
pBAD24-GbAgo-GbbAgaS_N155A	Amp	ColE1	For in vivo experiments.
pET21a-GbbAgaS	Amp	pBR322	To express C-terminal His-tagged GbbAgaS for western blot analysis.
pET21a-GbbAgaS_N155A	Amp	pBR322	To express C-terminal His-tagged GbbAgaS_N155A for western blot analysis.
pCDF-GbAgo	Amp	pBR322	For protein purification of N-terminal His-tagged GbAgo.
pET21a-GbbAgaS_HA	Amp	pBR322	For protein purification of C-terminal HA-tagged GbbAgaS.
pET21a-GbAgo-GbbAgaS_HA	Amp	pBR322	For proteins co-purification of N-terminal His-tagged GbAgo and C-terminal HA-tagged GbbAgaS.
Plasmids for BPAM system
pBAD24-EaAgo	Amp	ColE1	For in vivo experiments.
pBAD24-EabAgaM	Amp	ColE1	For in vivo experiments.
pBAD24-EabAgaM_ΔTM	Amp	ColE1	For in vivo experiments.
pBAD24-EaAgo-EabAgaM	Amp	ColE1	For in vivo experiments.
pBAD24-EaAgo-EabAgaM_ΔTM	Amp	ColE1	For in vivo experiments.
pKD46-M1-EaAgo-EabAgaM	Chl	pSC101(TR)	For in vivo experiments.
pET21a-EabAgaM	Amp	pBR322	To express C-terminal His-tagged EabAgaM for western blot analysis.
pET21a-EabAgaM_ΔTM	Amp	pBR322	To express C-terminal His-tagged EabAgaM_ΔTM for western blot analysis.
pCDF-EaAgo	Amp	pBR322	For protein purification of N-terminal His-tagged EaAgo.
pET21a-EabAgaM_HA	Amp	pBR322	For protein purification of C-terminal HA-tagged EabAgaM.
pET21a-EaAgo-EabAgaM_HA	Amp	pBR322	For protein co-purification of N-terminal His-tagged EaAgo and C-terminal HA-tagged EabAgaM.
pET21a-EabAgaM	Amp	pBR322	For western blotting of C-terminal His-tagged EabAgaM.
pET21a-EabAgaM_ΔTM	Amp	pBR322	For western blotting of C-terminal His-tagged EabAgaM carrying a ΔTM mutant.
pCDF-EaAgo	Amp	pBR322	For protein purification of N-terminal His-tagged EaAgo.
pET21a-EabAgaM_HA	Amp	pBR322	For protein purification of C-terminal HA-tagged EabAgaM.
pET21a-EaAgo-EabAgaM_HA	Amp	pBR322	For protein co-purification of N-terminal His-tagged EaAgo and C-terminal HA-tagged EabAgaM.

## Sheet: Supplementary Data 3
Supplementary Data 3 Primers used in the study.
Name	Cloning methods	Sequence	Length	Description	The constructed plasmids
PXS1	restriction-ligation cloning	CGGGATCCTatgCCTATTGTTCTGAATGCCTTTCCT	38	fwd primer of EcAgo	pCDF-EcAgo
PXS2	restriction-ligation cloning	ACGCGTCGACTTACAGAAACCACTGGCTATGACCAATT	38	rev primer of EcAgo
PXS3	restriction-ligation cloning	CCGGAATTCATGGGCAGCAGCCATCACCATCATC	34	fwd primer of the EcAgo coding sequences from pCDF-Ago plasmids	pBad24-EcAgo
PXS4	restriction-ligation cloning	GGAATTCCATATGGTGCCTATTGAAAAAGG	30	fwd primer of EcbAgaN	pET28a-EcbAgaN
PXS5	restriction-ligation cloning	ACGCGTCGACTTATTCTTTCTTTTTAAAG	29	rev primer of EcbAgaN
PXS6	restriction-ligation cloning	CATGCCATGGATGGTGCCTATTGAAAAAGG	30	fwd primer of EcbAgaN	pET28a-EcbAgaN_HF
PXS7	restriction-ligation cloning	ACGCGTCGACTTCTTTCTTTTTAAAGCTCATC	32	rev primer of EcbAgaN
PXS8		CCGCGTATTGcgCTGTATCTGCCGAGCCTGC	31	overlapping PCR primers to make EcbAgaN-M1	pET28a-EcbAgaN_M1
PXS9		CGGCAGATACAGcgCAATACGCGGATTTTTCTGAC	35
PXS10		CATTGcAGTTgcATATCGTAAAGATACCCGC	31	overlapping PCR primers to make EcbAgaN-M2	pET28a-EcbAgaN_M2
PXS11		CTTTACGATATgcAACTgCAATGATGGTATGCAGGCTC	38
PXS12	ClonExpress assembly	CTGGAACGTTGTttaagacccactttcacatttaag	36	fwd primer of TetR expression cassette and Tet promoter	pET28T
PXS13	ClonExpress assembly	CTTGTCGACTTAATGGCTGCCGCGCGGCACCAG	33	rev primer of TetR expression cassette and Tet promoter
PXS14	ClonExpress assembly	CAGCCATTAAGTCGACAAGCTTGCGGCCGCAC	32	fwd primer of pET28a vector lacking T7 promoter and LacO operater
PXS15	ClonExpress assembly	gtgggtcttaaACAACGTTCCAGTAACCGGGC	32	rev primer of pET28a vector lacking T7 promoter and LacO operater
PXS16	ClonExpress assembly	CTGGAACGTTGTttaagacccactttcacatttaag	36	fwd primer of TetR expression cassette and Tet promoter	pET28T-EcbAgaN, pET28T-EcbAgaN_HF
PXS17	ClonExpress assembly	CTGCTGCCCATtttttctcgagcctttctcc	31	rev primer of TetR expression cassette and Tet promoter
PXS18	ClonExpress assembly	ctcgagaaaaaATGGGCAGCAGCCATCATCATC	33	fwd primer of EcbAgaN and EcbAgaN_HF coding sequence from pET28a-EcbAgaN or pET28a-EcbAgaN_HF
PXS19	ClonExpress assembly	CTTGTCGACTTCTTTCTTTTTAAAGCTCATCGTTG	35	fwd primer of EcbAgaN and EcbAgaN_HF coding sequence from pET28a-EcbAgaN or pET28a-EcbAgaN_HF
PXS20	ClonExpress assembly	cTTTAAAAAGAAAGAAGTCGACAAGCTTGCGGCCG	35	fwd primer of pET28a vector lacking T7 promoter and LacO operater
PXS21	ClonExpress assembly	gtgggtcttaaACAACGTTCCAGTAACCGGGC	32	rev primer of pET28a vector lacking T7 promoter and LacO operater
PXS22	restriction-ligation cloning	ACGCGTCGACttaagacccactttcacatttaagttg	37	fwd primer of EcbAgaN and EcbAgaN_HF coding sequence from pET28T-EcbAgaN or pET28T-EcbAgaN_HF	pBad24-EcAgo-EcbAgaN
PXS23	restriction-ligation cloning	ACATGCATGCTTATTCTTTCTTTTTAAAGCTC	32	fwd primer of EcbAgaN and EcbAgaN_HF coding sequence from pET28T-EcbAgaN or pET28T-EcbAgaN_HF
PXS24	ClonExpress assembly	CCATGGGCAGCAGCAGCCAGGATCCTatggtgagc	35	fwd primer of EGFP coding sequence	pCDF-EGFP
PXS25	ClonExpress assembly	CTTGTCGACcttgagctcgagatctgagtacttgtacagC	40	rev primer of EGFP coding sequence
PXS26	ClonExpress assembly	ctcgagctcaagGTCGACAAGCTTGCGGCCGCATAATGc	39	fwd primer of pCDFDuet-1 backbone
PXS27	ClonExpress assembly	cctggctGCTGCTGCCCATGGTATATCTC	29	rev primer of pCDFDuet-1 backbone
PXS28	ClonExpress assembly	CATTAGGAAATCCATCTTAGTATATTAGTTAAGTATAAGAAGGAG	45	fwd primer of pCDFDuet-1 backbone lacking T7 expression cassettes	pCDF-∆T7
PXS29	ClonExpress assembly	CTTAACTAATATACTAAGATGGATTTCCTAATGCAGGAGTCGC	43	rev primer of pCDFDuet-1 backbone lacking T7 expression cassettes
PXS30	ClonExpress assembly	gccctgtgtataactcTTTTCTACTGAACCGCTCTAGATTTCAG	44	fwd primer of pCDFDuet-1 backbone lacking the CloDF13 origin	pCDF-pSC101
PXS31	ClonExpress assembly	aaggatctgaCCGCCGCAGTCTCACG	26	rev primer of pCDFDuet-1 backbone lacking the CloDF13 origin
PXS32	ClonExpress assembly	ACTGCGGCGGtcagatccttccgtatttagccag	34	fwd primer of pSC101 replicon
PXS33	ClonExpress assembly	CAGTAGAAAAgagttatacacagggctgggatc	33	rev primer of pSC101 replicon
PXS34	ClonExpress assembly	cccgacaccaTTTTCTACTGAACCGCTCTAGATTTCAG	38	fwd primer of pCDFDuet-1 backbone lacking the CloDF13 origin	pCDF-ColA
PXS35	ClonExpress assembly	taggacgtttCCGCCGCAGTCTCACG	26	rev primer of pCDFDuet-1 backbone lacking the CloDF13 origin
PXS36	ClonExpress assembly	ACTGCGGCGGaaacgtcctagaagatgccaggag	34	fwd primer of ColA origin
PXS37	ClonExpress assembly	GGTTCAGTAGAAAAtggtgtcgggaatccgtaaag	35	rev primer of ColA origin
PXS38	ClonExpress assembly	CAGGAGGAATTCaccATGCAACTAAATTATTTCCCCATAAAATTT	45	fwd primer of EaAgo	pBAD24-EaAgo
PXS39	ClonExpress assembly	CCTGCAGGTCGACTTACAGAAACCATTTCTTCCGCTTCAGG	41	rev primer of EaAgo
PXS40	ClonExpress assembly	GTTTCTGTAAGTCGACCTGCAGGCAT	26	fwd primer of pBAD24 backbone
PXS41	ClonExpress assembly	TTAGTTGCATggtGAATTCCTCCTGCTAGCCC	32	rev primer of pBAD24 backbone
PXS42	ClonExpress assembly	TAGCAGGAGGAATTCaccATGGTACCCCTAGAGGAAAGG	39	fwd primer of EabAgaM	pBAD24-EabAgaM
PXS43	ClonExpress assembly	GCCTGCAGGTCGACTTAGCTGTTGTTGCCGATC	33	rev primer of EabAgaM
PXS44	ClonExpress assembly	AGCTAAGTCGACCTGCAGGCA	21	fwd primer of pBAD24 backbone
PXS45	ClonExpress assembly	CATggtGAATTCCTCCTGCTAGCCC	25	rev primer of pBAD24 backbone
PXS46	ClonExpress assembly	GTTTCTGTAAGTCGACCTGCAGGCAT	26	fwd primer of araBAD	pBAD24-EaAgo-EabAgaM
PXS47	ClonExpress assembly	AGGGGTACCATatgtatatctccttcttatacttaactaatatactaag	49	rev primer of araBAD
PXS48	ClonExpress assembly	agatatacatATGGTACCCCTAGAGGAAAGG	31	fwd primer of EabAgaM
PXS49	ClonExpress assembly	AATTCTGctcgagTTAGCTGTTGTTGCCGATCTTC	35	rev primer of EabAgaM
PXS50	ClonExpress assembly	CAACAGCTAActcgagCAGAATTTGCCTGGCGGCAGTAGCGC	42	fwd primer of pBAD24-EaAgo
PXS51	ClonExpress assembly	CCTGCAGGTCGACTTACAGAAACCATTTCTTCCGCTTCAGG	41	rev primer of pBAD24-EaAgo
PXS52	ClonExpress assembly	TAAGGACGTTTAAGTCGACCTGCAGGCATG	30	fwd primer of pBAD24-EabAgaM lacking the C-terminal region	pBAD24-EabAgaM_ΔTM
PXS53	ClonExpress assembly	GGTCGACTTAAACGTCCTTAAGTAGAAAAATGGTATCATAC	41	rev primer of pBAD24-EabAgaM lacking the C-terminal region
PXS54	ClonExpress assembly	TAAGGACGTTtaactcgagCAGAATTTGCCTGG	33	fwd primer of pBAD24-EaAgo-EabAgaM lacking the C-terminal region of EabAgaM	pBAD24-EaAgo-EabAgaM_ΔTM
PXS55	ClonExpress assembly	TCTGctcgagttaAACGTCCTTAAGTAGAAAAATGGTATCA	41	rev primer of pBAD24-EaAgo-EabAgaM lacking the C-terminal region of EabAgaM
PXS56	ClonExpress assembly	cttttcatactcccgccattcagag	25	fwd primer of EaBPAM system using pBAD24-EaAgo-EabAgaM as template	pKD46-M1-EaAgo-EabAgaM
PXS57	ClonExpress assembly	gttttatttgATGCCTGGCAGTTCCCTACTCTC	33	rev primer of EaBPAM system using pBAD24-EaAgo-EabAgaM as template
PXS58	ClonExpress assembly	TGCCAGGCATcaaataaaacgaaaggctcagtcg	34	fwd primer of pKD46 backbone
PXS59	ClonExpress assembly	aatggcgggagtatgaaaagtatgg	25	rev primer of pKD46 backbone
PXS60	ClonExpress assembly	GCAGGAGGAATTCaccATGGAAATATATTTAAATTTTTTGCCCCTAG	47	fwd primer of GbAgo	pBAD24-GbAgo
PXS61	ClonExpress assembly	GCAGGTCGACTTACAAAAACCACGGTTTCACAGC	34	rev primer of GbAgo
PXS62	ClonExpress assembly	GTTTTTGTAAGTCGACCTGCAGGCATGCAAG	31	fwd primer of pBAD24 backbone
PXS63	ClonExpress assembly	TCCATggtGAATTCCTCCTGCTAGCCCAAA	30	rev primer of pBAD24 backbone
PXS64	ClonExpress assembly	AGCAGGAGGAATTCaccATGAGTCTAGAGCCCGAATC	37	fwd primer of GbbAgaS	pBAD24-GbbAgaS
PXS65	ClonExpress assembly	GCAGGTCGACTTAGAACGGGATGTCCGGG	29	rev primer of GbbAgaS
PXS66	ClonExpress assembly	CCCGTTCTAAGTCGACCTGCAGGCA	25	fwd primer of pBAD24 backbone
PXS67	ClonExpress assembly	CATggtGAATTCCTCCTGCTAGCCC	25	rev primer of pBAD24 backbone
PXS68	ClonExpress assembly	ACGCGCGAGcatATGAAAGCCATGACAAAAACGCG	35	fwd primer of GbbAgaS expression cassette using pBAD24-GbbAgaS as template	pBAD24-GbAgo-GbbAgaS
PXS69	ClonExpress assembly	CTTGCTGCctcgagAAAAGGCCATCCGTCAGGAT	34	rev primer of GbbAgaS expression cassette using pBAD24-GbbAgaS as template
PXS70	ClonExpress assembly	CCTTTTctcgagGCAGCAAGGAGATGG	27	fwd primer of pBAD24-GbAgo
PXS71	ClonExpress assembly	ATGGCTTTCATatgCTCGCGCGTTTCGGTGATG	33	rev primer of pBAD24-GbAgo
PXS72	ClonExpress assembly	TACGCTGgcaTATGACTTGTTGCTGGAAAGCAA	33	overlapping PCR primers to make GbbAgaS_N155A	pBAD24-GbbAgaS_N155A, pBAD24-GbAgo-GbbAgaS_N155A
PXS73	ClonExpress assembly	AGTCATAtgcCAGCGTAAATGCGCGCAGCGCT	32
PXS74	ClonExpress assembly	CACCAAGGTAGTCGGCAAATAACTGTCAGACCAAGTTTACTCATATATAC	50	fwd primer of pBAD24 backbone	pBad24-V1
PXS75	ClonExpress assembly	GATCACCGCTTCCCTCATACTCTTCCTTTTTCAATATTATTGAAGC	46	rev primer of pBAD24 backbone
PXS76	ClonExpress assembly	CAATAATATTGAAAAAGGAAGAGTATGAGGGAAGCGGTGATCGCCGAAGTATC	53	fwd primer of streptomycin resisance gene
PXS77	ClonExpress assembly	GAGTAAACTTGGTCTGACAGTTATTTGCCGACTACCTTGGTGATCTC	47	rev primer of streptomycin resisance gene
PXS80	restriction-ligation cloning	ACGCGTCGACAAAGCCATGACAAAAACGCGTAAC	34	fwd primer of araBAD promoter for overlapping PCR	pBad24-EcAgo-aEcbAgaN, pBad24-EcAgo-aEcbAgaN_M1, pBad24-EcAgo-aEcbAgaN_M2
PXS81	restriction-ligation cloning	CTGCTGCCCATGAATTCCTCCTGCTAGCCCAAAAAAAC	38	rev primer of araBAD promoter for overlapping PCR
PXS82	restriction-ligation cloning	CAGGAGGAATTCATGGGCAGCAGCCATCATC	31	fwd primer of bAgaN coding sequence for overlapping PCR
PXS83	restriction-ligation cloning	ACATGCATGCTTATTCTTTCTTTTTAAAGCTCATCGTTGAAGG	43	rev primer of bAgaN coding sequence for overlapping PCR
PXS84	ClonExpress assembly	TTGCGAAGCctggggtgcctaatgagtg	28	fwd primer of pBeloBAC11 backbone containing chloromycetin resistance gene and replicate elements	pBAC-EcAgo-EcbAgaN, pBAC-EcAgo-EcbAgaN_M1, pBAC-EcAgo-EcbAgaN_M2
PXS85	ClonExpress assembly	agatagctcttacgctcagcgcaagaagaaata	33	rev primer of pBeloBAC11 backbone containing chloromycetin resistance gene and replicate elements
PXS86	ClonExpress assembly	cgctgagcgtaagagctatctgacagaac	29	fwd primer of pBeloBAC11 backbone containing partitioning proteins for the bacterial F plasmid
PXS87	ClonExpress assembly	GTCATAAttaagccagccccgacac	25	rev primer of pBeloBAC11 backbone containing partitioning proteins for the bacterial F plasmid
PXS88	ClonExpress assembly	cggggctggcttaaTTATGACAACTTGACGGCTACATC	38	fwd primer of araBAD cassette and EcAgo and bAgaN coding sequence under the control of araBAD promoter respectively
PXS89	ClonExpress assembly	accccagGCTTCGCAACGTTCAAATCC	27	rev primer of araBAD cassette and EcAgo and bAgaN coding sequence under the control of araBAD promoter respectively
PXS90	site directed mutagenesis	ACGACGTCCCAGACTACGCTAGCAGCGGCCTGGTGCCGCGC	41	fwd primer of HA-tag at N-terminal of EcbAgaN	pET28a-EcbAgaN_HA
PXS91	site directed mutagenesis	CGTAGTCTGGGACGTCGTATGGGTAGCTGCTGCCCATGGTATATCTCC	48	rev primer of HA-tag at N-terminal of EcbAgaN
PXS92	ClonExpress assembly	GGCATCGGTAATACGACTCACTATAGGGGAATTGTGAG	38	fwd primer of T7 operon containing EcAgo731	pET28a-EcAgo-EcbAgaN_HA
PXS93	ClonExpress assembly	GGATCTCGACAAAAAACCCCTCAAGACCCGT	31	rev primer of T7 operon containing EcAgo731
PXS94	ClonExpress assembly	GGTTTTTTGTCGAGATCCCGGTGCCTAATG	30	fwd primer of pET28a backbone
PXS95	ClonExpress assembly	AGTCGTATTACCGATGCCCTTGAGAGCCTTC	31	rev primer of pET28a backbone
PXS96	restriction-ligation cloning	GGGTCGCGGATCCATGAGTCTAGAGCCCG	29	fwd primer of GbbAgaS	pET21a-GbbAgaS
PXS97	restriction-ligation cloning	GAGCTCGAATTCTGGAACGGGATGTCC	27	rev primer of GbbAgaS
PXS98	site directed mutagenesis	CGCTGgcaTATGACTTGTTGCTGGA	25	overlapping PCR primers to make GbbAgaS_N155A	pET21a-GbbAgaS_N155A
PXS99	site directed mutagenesis	TCATAtgcCAGCGTAAATGCGCGCA	25
PXS100	restriction-ligation cloning	CAGCCAGGATCCGATGGAAATATATTTAAATTTTTTG	37	fwd primer of GbAgo	pCDF-GbAgo
PXS101	restriction-ligation cloning	GAGCTCGAATTCTTACAAAAACCACGGTTTCACAGC	36	rev primer of GbAgo
PXS102	site directed mutagenesis	ATACGACGTCCCAGACTACGCTTGAGATCCGGCTGCTAACAAAGCCCG	48	fwd primer of HA-tag at C-terminal of GbbagaS/EabAgaM	pET21a-GbbAgaS_HA/pET21a-EabAgaM_HA
PXS103	site directed mutagenesis	AGTCTGGGACGTCGTATGGGTACTCGAGTGCGGCCGCAAGCTTGT	45	rev primer of HA-tag at C-terminal of GbbagaS/EabAgaM
PXS104	ClonExpress assembly	TCGGTCGAGATAATACGACTCACTATAGGGGAATTGTG	38	fwd primer of T7 operon containing GbAgo/EaAgo	pET21a-GbAgo-GbbAgaS_HA/pET21a-EaAgo-EabAgaM_HA
PXS105	ClonExpress assembly	GGCACCGGGACAAAAAACCCCTCAAGACCC	30	rev primer of T7 operon containing GbAgo/EaAgo
PXS106	ClonExpress assembly	GGGTTTTTTGTCCCGGTGCCTAATGAGTGAGC	32	fwd primer of pET21a backbone
PXS107	ClonExpress assembly	AGTCGTATTATCTCGACCGATGCCCTTGAGAGCC	34	rev primer of pET21a backbone
PXS108	restriction-ligation cloning	GGTCGCGGATCCATGGTACCCCTAGAGGAAAGG	33	fwd primer of EabAgaM	pET21a-EabAgaM
PXS109	restriction-ligation cloning	GAGCTCGAATTCTGGCTGTTGTTGCCGATCTTC	33	rev primer of EabAgaM
PXS110	site directed mutagenesis	ACGTATTAAGCAGAATTCGAGCTCCGTCGA	30	overlapping PCR primers to make EabAgoM_ΔTM	pET21a-EabAgaM_ΔTM
PXS111	site directed mutagenesis	TCGAATTCTGCTTAATACGTTTGATAAAGTTCGTGTTAAAT	41
PXS112	restriction-ligation cloning	CAGCCAGGATCCGATGCAACTAAATTATTTCCCC	34	fwd primer of EaAgo	pCDF-EaAgo
PXS113	restriction-ligation cloning	AGCTCGAATTCTTACAGAAACCATTTCTTCCGCTTC	36	rev primer of EaAgo

## Sheet: Supplementary Data 4
Supplementary Data 4 Oligos used in the study.
Name	Type	Feature	Length	Sequence	Description
OXS1	DNA	5'FAM	59	CGACTCACTATAGGGAGCCTCCAGGGTATCTAAGCTTTGAAAAGGCGTCTGGCGATGTA	nuclease assay of EcbAgaN	nuclease assay of EcbAgaN
OXS2	DNA	no FAM	59	TACATCGCCAGACGCCTTTTCAAAGCTTAGATACCCTGGAGGCTCCCTATAGTGAGTCG	to generate dsDNA with OXS1
OXS3	RNA	5'FAM	24	CCUCCAGGGUAUCUAAGCUUUGAA	nuclease assay of EcbAgaN, to generate DNA/RNA* duplex with OXS6 and dsRNA with OXS4, target ssRNA of the EcAgo-RNA complex
OXS4	RNA	no FAM	24	UUCAAAGCUUAGAUACCCUGGAGG	To generate dsRNA with OXS3, to generate DNA*/RNA duplex with OXS5
OXS5	DNA	5'FAM	24	CCTCCAGGGTATCTAAGCTTTGAA	target ssDNA of the EcAgo-RNA complex, to generate DNA*/RNA duplex with OXS4
OXS6	DNA	no FAM	24	TTCAAAGCTTAGATACCCTGGAGG	To generate DNA/RNA* duplex with OXS3
OXS7	DNA	3'FAM, 5'OH group	21	ATCAAAGCTTAGATACCCTGG	nucleic acids binding assay of EcAgo
OXS8	DNA	3'FAM, 5'P group	21	ATCAAAGCTTAGATACCCTGG
OXS9	RNA	3'FAM, 5'OH group	21	AUCAAAGCUUAGAUACCCUGG
OXS10	RNA	3'FAM, 5'P group	21	AUCAAAGCUUAGAUACCCUGG
OXS11	RNA	no FAM, 5'P group	21	AUCAAAGCUUAGAUACCCUGG	guide RNA of EcAgo
OXS12	DNA	5'FAM	24	GTGACAGCATCTCATACTAGACAG	nontarget ssDNA of the EcAgo-RNA complex
OXS13	RNA	5'FAM	24	GUGACAGCAUCUCAUACUAGACAG	nontarget ssRNA of the EcAgo-RNA complex
OXS14	DNA	no FAM	59	CGACTCACTATAGGGAGCCTCCAGGGTATCTAAGCTTTGAAAAGGCGTCTGGCGATGTA	target ssDNA of the EcAgo-RNA complex	Activation assay of EcbAgaN
OXS15	DNA	no FAM	59	CGACTCACTATAGGGAGCCGTGACAGCATCTCATACTAGAAAAGGCGTCTGGCGATGTA	nontarget ssDNA of the EcAgo-RNA complex
OXS16	RNA	no FAM	24	CCUCCAGGGUAUCUAAGCUUUGAA	target ssRNA of the EcAgo-RNA complex
OXS17	RNA	no FAM	24	GUGACAGCAUCUCAUACUAGACAG	nontarget ssRNA of the EcAgo-RNA complex
OXS18	DNA	3'FAM	59	CGACTCACTATAGGGAGCCTCCAGGGTATCTAAGCTTTGAAAAGGCGTCTGGCGATGTA	nuclease assay of EcbAgaN, to generate dsDNA with OXS2
					* represents FAM
