# Supplementary material for: Catalytically inactive long prokaryotic Argonaute systems employ distinct effectors to confer immunity via abortive infection
Source: Nat Commun. 2023 Nov 1;14:6970. doi: 10.1038/s41467-023-42793-3 (PMC10620215; doi:10.1038/s41467-023-42793-3)
Supplement: Supplementary file 5 — Supplementary Data 5 [file 41467_2023_42793_MOESM5_ESM.xlsx]

## Sheet: featureCounts
Supplementary Data 5 Alignments of the sequenced RNA reads from transcriptome and EcAgo-associated small RNAs.
		pBAD24-EcAgo + pCDF-EGFP		pBAD24-EcAgo-EcbAgaN		pBAD24-EcAgo-EcbAgaN + pCDF-EGFP
		Transcriptome	Small RNA	Transcriptome	Small RNA	Transcriptome	Small RNA
gene-HO396_00005	thrL	7	2965	67	1358	29	1058
gene-HO396_00010	thrA	532	1545	1183	6511	692	2814
gene-HO396_00015	thrB	218	169	713	1860	346	746
gene-HO396_00020	thrC	212	8441	854	1015	360	1917
gene-HO396_00025		53	103	92	1313	104	272
gene-HO396_00030	yaaA	53	121	97	678	80	497
gene-HO396_00035		33	221	58	1078	153	519
gene-HO396_00040	tal	660	1188	7523	16658	1904	6708
gene-HO396_00045	mog	101	95	667	1151	199	240
gene-HO396_00050	satP	101	54	305	394	419	173
gene-HO396_00055	msyB	9	163	31	222	69	843
gene-HO396_00060		2	3	7	13	39	96
gene-HO396_00065	dnaK	908	57370	4812	842180	3885	182774
gene-HO396_00070	dnaJ	105	623	313	2058	505	1139
gene-HO396_00075		7	340	19	1749	56	2287
gene-HO396_00080	mokC	49	31	37	936	63	99
gene-HO396_00085	nhaA	384	257	1124	2064	409	1160
gene-HO396_00090	nhaR	47	277	78	96	88	279
gene-HO396_00095		1	46	10	171	24	678
gene-HO396_00100		0	60	2	141	29	294
gene-HO396_00105	espX1	0	18	3	15	23	198
gene-HO396_00110		0	100	1	232	1	355
gene-HO396_00115		0	90	3	13	4	703
gene-HO396_00120	rpsT	259	657	1544	744	326	3079
gene-HO396_00125		28	186	29	132	39	531
gene-HO396_00130	ribF	769	1023	1534	344	554	387
gene-HO396_00135	ileS	2518	1119	6123	18361	3032	4579
gene-HO396_00140	lspA	171	87	726	638	416	477
gene-HO396_00145	fkpB	55	531	410	127	166	554
gene-HO396_00150	ispH	90	38	939	342	492	299
gene-HO396_00155	rihC	28	28	171	396	84	183
gene-HO396_00160	dapB	57	77	466	532	369	314
gene-HO396_00165	carA	150	887	521	1260	260	1520
gene-HO396_00170	carB	485	4047	2606	11023	2206	3178
gene-HO396_00175	caiF	49	49	184	254	67	435
gene-HO396_00180	caiE	15	59	69	68	89	79
gene-HO396_00185	caiD	2	831	30	413	118	1410
gene-HO396_00190	caiC	10	66	86	153	281	454
gene-HO396_00195	caiB	22	95	79	183	152	554
gene-HO396_00200	caiA	75	59	122	285	145	585
gene-HO396_00205	caiT	5	476	17	126	71	647
gene-HO396_00210		3	89	7	93	46	259
gene-HO396_00215		8	16	91	22	89	127
gene-HO396_00220		1	28	55	60	112	110
gene-HO396_00225	fixX	1	2	13	13	14	42
gene-HO396_00230		1	42	26	55	84	212
gene-HO396_00235	kefF	3	16	28	196	34	165
gene-HO396_00240	kefC	44	249	157	330	203	255
gene-HO396_00245	folA	41	294	175	657	71	858
gene-HO396_00250	apaH	45	81	414	1003	143	653
gene-HO396_00255	apaG	60	9	346	155	120	75
gene-HO396_00260	rsmA	200	134	1232	2888	371	828
gene-HO396_00265	pdxA	102	44	756	904	229	220
gene-HO396_00270	surA	349	99156	1757	460321	511	154651
gene-HO396_00275	lptD	749	2280	1697	21938	588	10018
gene-HO396_00280	djlA	81	59	235	537	110	170
gene-HO396_00285	rluA	35	9	307	45	215	63
gene-HO396_00290	rapA	142	357	840	1176	643	2220
gene-HO396_00295	polB	210	239	1124	763	399	1061
gene-HO396_00300	araD	245	652	14144	21203	1153	2045
gene-HO396_00305	araA	2520	8670	40524	49768	5065	21079
gene-HO396_00310	araB	4177	67605	38393	263862	6531	74011
gene-HO396_00315	araC	62803	54089	11782	8738	5061	10437
gene-HO396_00320		91	317	92	264	147	283
gene-HO396_00325	thiQ	18	119	93	296	84	290
gene-HO396_00330	thiP	14	42	163	949	162	293
gene-HO396_00335	thiB	11	203	128	298	191	638
gene-HO396_00340	sgrR	46	136	191	1229	425	992
gene-HO396_00345	sgrT	8	809	132	2216	745	4549
gene-HO396_00350	setA	48	115	60	274	110	393
gene-HO396_00355	leuD	29	34	245	163	246	157
gene-HO396_00360	leuC	70	49	252	352	223	275
gene-HO396_00365	leuB	61	254	134	188	163	180
gene-HO396_00370	leuA	58	139	114	1487	168	819
gene-HO396_00375	leuL	0	757	9	3455	27	2273
gene-HO396_00380	leuO	25	26	63	65	202	201
gene-HO396_00385	ilvI	65	605	269	658	254	953
gene-HO396_00390	ilvN	18	64	177	822	217	453
gene-HO396_00395		0	18	1	35	0	20
gene-HO396_00400	cra	306	872	908	3103	342	2096
gene-HO396_00405	mraZ	308	1071	623	3018	369	2648
gene-HO396_00410	rsmH	318	602	2107	4301	701	1152
gene-HO396_00415	ftsL	85	339	505	5158	155	2009
gene-HO396_00420	ftsI	150	5195	1156	10787	594	6052
gene-HO396_00425	murE	222	347	2411	5853	524	1207
gene-HO396_00430	murF	152	518	1679	5697	448	2278
gene-HO396_00435	mraY	54	523	794	3925	294	1883
gene-HO396_00440	murD	90	611	1758	3446	583	3386
gene-HO396_00445	ftsW	73	1110	1454	10040	513	5339
gene-HO396_00450	murG	119	21966	1035	212823	424	21653
gene-HO396_00455	murC	67	241	1145	2718	440	1275
gene-HO396_00460	ddlB	171	633	768	4029	433	5098
gene-HO396_00465	ftsQ	178	1718	702	8479	433	6603
gene-HO396_00470	ftsA	231	405	1257	2980	615	1361
gene-HO396_00475	ftsZ	389	1679	3765	15657	1097	6480
gene-HO396_00480	lpxC	6617	2923	20789	17374	6919	6747
gene-HO396_00485	secM	124	281	236	371	167	441
gene-HO396_00490	secA	817	3394	4286	11532	1257	16196
gene-HO396_00495	mutT	13	37	88	112	41	261
gene-HO396_00500	yacG	23	108	180	563	104	275
gene-HO396_00505	zapD	63	931	354	817	174	558
gene-HO396_00510	coaE	49	121	143	346	89	320
gene-HO396_00515	guaC	120	347	564	2111	376	1610
gene-HO396_00520	hofC	23	23	50	108	108	123
gene-HO396_00525	gspE	59	70	107	596	160	207
gene-HO396_00530	ppdD	0	7466	13	57	26	75
gene-HO396_00535	nadC	88	513	386	8338	159	2000
gene-HO396_00540	ampD	49	118	97	844	88	925
gene-HO396_00545	ampE	43	93	153	911	87	488
gene-HO396_00550	aroP	233	1555	393	2306	297	751
gene-HO396_00555	pdhR	776	14537	1175	3855	965	5705
gene-HO396_00560	aceE	5196	56536	18168	289784	7641	182930
gene-HO396_00565	aceF	3814	6099	16800	81921	5996	45417
gene-HO396_00570	lpdA	2809	4607	7523	15088	3508	8377
gene-HO396_00575		25	1038	88	301	143	335
gene-HO396_00580	acnB	4907	13628	6763	47875	2156	19104
gene-HO396_00585		97	691	351	9856	157	4388
gene-HO396_00590	speD	180	525	279	1149	538	2013
gene-HO396_00595	speE	179	85	430	462	445	508
gene-HO396_00600		45	98	43	423	86	511
gene-HO396_00605	cueO	49	177	204	436	172	301
gene-HO396_00610	gcd	844	1373	869	13225	722	2664
gene-HO396_00615	hpt	183	176	433	580	167	1505
gene-HO396_00620	can	579	420	1939	7550	479	1426
gene-HO396_00625		82	87	131	825	143	1021
gene-HO396_00630		61	549	401	2863	240	3780
gene-HO396_00635		28	38	193	163	62	112
gene-HO396_00640		63	81	113	484	127	518
gene-HO396_00645	panD	132	1066	908	5766	177	1555
gene-HO396_00650	rpnC	35	845	54	682	78	327
gene-HO396_00655	panC	253	181	913	1384	303	542
gene-HO396_00660	panB	151	253	687	1167	230	566
gene-HO396_00665	yadC	0	1497	0	3	0	28
gene-HO396_00670		3	14	1	44	5	82
gene-HO396_00675	yadL	0	60	0	12	28	129
gene-HO396_00680		2	18	2	47	53	458
gene-HO396_00685	htrE	11	208	10	159	75	1006
gene-HO396_00690		1	5	8	20	32	139
gene-HO396_00695		0	6	2	4	22	46
gene-HO396_00700	folK	11	42	0	15	5	389
gene-HO396_00705	pcnB	596	159	547	414	467	549
gene-HO396_00710	gluQRS	29	32	89	164	93	179
gene-HO396_00715	dksA	426	2032	2778	27189	1072	2422
gene-HO396_00720	sfsA	31	6143	203	4684	125	1394
gene-HO396_00725	thpR	23	96	92	290	90	516
gene-HO396_00730	hrpB	201	482	554	323	369	404
gene-HO396_00735	mrcB	338	476	1296	6351	551	1867
gene-HO396_00740		6	488	27	66	159	37
gene-HO396_00745		0	11	0	14	0	15
gene-HO396_00745		0	11	0	14	0	15
gene-HO396_00750	fhuA	205	69	1101	713	932	260
gene-HO396_00755	fhuC	21	28	145	952	150	303
gene-HO396_00760	fhuD	7	486	62	459	66	163
gene-HO396_00765	fhuB	7	67	147	391	225	141
gene-HO396_00770	hemL	641	119	2571	623	885	487
gene-HO396_00775	clcA	147	369	338	1743	293	1250
gene-HO396_00780		3	10033	19	10619	18	3045
gene-HO396_00785	erpA	481	1277	1468	5910	361	2172
gene-HO396_00790		92	246	193	146	133	181
gene-HO396_00795	btuF	26	65	139	182	87	158
gene-HO396_00800	mtnN	388	856	1458	4557	642	2430
gene-HO396_00805	dgt	60	848	202	835	220	767
gene-HO396_00810	degP	395	758	660	3165	783	1878
gene-HO396_00815	cdaR	32	50	119	237	88	243
gene-HO396_00820		222	426	855	6352	377	1394
gene-HO396_00825	yaeI	84	1552	34	105	126	285
gene-HO396_00830	dapD	1078	2488	2773	9909	1015	7892
gene-HO396_00835	glnD	67	610	702	8720	329	2403
gene-HO396_00840	map	131	629	1115	19102	385	1688
gene-HO396_00845	rpsB	2890	217	9717	1331	7612	846
gene-HO396_00850	tsf	446	3901	2545	14630	3010	11382
gene-HO396_00855	pyrH	128	237	811	3735	849	885
gene-HO396_00860	frr	905	795	2135	5259	1331	1908
gene-HO396_00865	ispC	214	417	1146	7262	658	2132
gene-HO396_00870	ispU	267	256	739	1028	367	576
gene-HO396_00875	cdsA	144	225	430	558	243	655
gene-HO396_00880	rseP	574	256	1176	1093	866	2441
gene-HO396_00885	bamA	1257	4666	2572	51341	1846	19956
gene-HO396_00890	skp	516	754	3559	5132	1022	2614
gene-HO396_00895	lpxD	771	1045	3086	6896	1201	1979
gene-HO396_00900	fabZ	332	337	718	1249	266	1774
gene-HO396_00905	lpxA	417	57	1162	89	485	95
gene-HO396_00910	lpxB	279	135	472	199	326	277
gene-HO396_00915	rnhB	54	886	414	7830	191	4811
gene-HO396_00920	dnaE	299	1580	2933	7792	1510	5313
gene-HO396_00925	accA	396	1720	1716	5629	964	7535
gene-HO396_00930	ldcC	73	145	172	715	208	637
gene-HO396_00935		22	163	43	248	44	345
gene-HO396_00940	tilS	122	279	273	575	154	393
gene-HO396_00945	rof	144	93	355	282	173	158
gene-HO396_00950		94	21	232	387	64	165
gene-HO396_00955		61	126	94	953	84	823
gene-HO396_00960	arfB	38	53	36	151	48	200
gene-HO396_00965	nlpE	126	281	335	1860	168	1093
gene-HO396_00970		40	52	32	128	80	187
gene-HO396_00975	proS	624	7021	2632	5909	725	2441
gene-HO396_00980	tsaA	25	26	260	1234	145	447
gene-HO396_00985	rcsF	56	241	234	534	120	209
gene-HO396_00990	metQ	260	1317	390	7717	766	7785
gene-HO396_00995	metI	118	46	71	337	254	476
gene-HO396_01000	metN	190	595	77	1413	363	2195
gene-HO396_01005	gmhB	62	299	95	381	113	838
gene-HO396_01040	dkgB	16	103	81	886	77	394
gene-HO396_01045		80	195	223	1317	240	520
gene-HO396_01050		742	295	1784	1207	561	535
gene-HO396_01055		219	1000	683	10481	151	1910
gene-HO396_01060	mltD	2956	400	2025	231	1220	419
gene-HO396_01065	gloB	44	74	72	120	94	213
gene-HO396_01070		53	84	279	181	119	387
gene-HO396_01075	rnhA	47	49	177	315	63	325
gene-HO396_01080	dnaQ	94	110	186	251	129	348
gene-HO396_01090		0	9	4	59	51	386
gene-HO396_01095		0	108	1	231	5	357
gene-HO396_01100		0	4	4	10	15	94
gene-HO396_01105		2	53	13	144	33	392
gene-HO396_01110	yafV	107	229	205	377	112	227
gene-HO396_01115	ivy	16	24	84	132	102	131
gene-HO396_01120	fadE	148	274	334	2222	335	483
gene-HO396_01125	lpcA	239	155	707	400	197	421
gene-HO396_01130		44	47	474	422	148	278
gene-HO396_01135		157	58	450	496	126	542
gene-HO396_01140	yafQ	9	100	24	130	22	121
gene-HO396_01145	dinJ	30	347	83	683	31	243
gene-HO396_01150		5	49	16	90	59	111
gene-HO396_01155	rayT	4	148	9	771	43	463
gene-HO396_01160	flhA	22	209	82	202	171	527
gene-HO396_01165	lafU	7	29	28	30	62	90
gene-HO396_01170	dinB	68	147	193	457	173	639
gene-HO396_01175	yafN	3	31	15	122	24	224
gene-HO396_01180	yafO	2	27	6	118	10	360
gene-HO396_01185		2	6	10	19	13	130
gene-HO396_01190		20	6	4	8	20	54
gene-HO396_01195		44	16	19	36	49	93
gene-HO396_01200	pepD	449	320	2005	3797	973	2339
gene-HO396_01205	gpt	48	114	233	234	177	340
gene-HO396_01210	frsA	43	231	330	6004	183	1637
gene-HO396_01215	crl	1044	1817	1529	4263	310	1971
gene-HO396_01220		28	83	31	244	11	338
gene-HO396_01225	phoE	2	35	20	54	44	516
gene-HO396_01230	proB	712	767	630	3225	391	1172
gene-HO396_01235	proA	346	96	710	710	328	306
gene-HO396_01245		37	38	58	130	135	147
gene-HO396_01250	paoD	27	30	85	66	130	57
gene-HO396_01255	paoC	19	468	163	87	208	142
gene-HO396_01260	paoB	4	23	70	26	118	55
gene-HO396_01265	paoA	4	10	12	74	60	105
gene-HO396_01270		121	1949	40	2137	236	4310
gene-HO396_01275		1	146	7	341	10	223
gene-HO396_01280		19	55	66	101	88	240
gene-HO396_01285		39	21	71	77	112	87
gene-HO396_01290	ecpD	18	698	61	1513	133	771
gene-HO396_01295		62	157	103	221	273	322
gene-HO396_01300		0	13	26	47	149	94
gene-HO396_01305	ecpA	13	14	51	431	94	62
gene-HO396_01310	ecpR	0	80	5	71	8	786
gene-HO396_01315		3	15	6	7	25	121
gene-HO396_01320	rpmJ	3	47	11	318	16	403
gene-HO396_01325		12	15	52	81	27	191
gene-HO396_01330		1	7	10	18	14	26
gene-HO396_01335		5	15	36	33	206	279
gene-HO396_01340		4	183	28	410	45	850
gene-HO396_01345		4	2	7	4	4	20
gene-HO396_01350	rclC	1	98	3	46	22	186
gene-HO396_01355		1	55	1	3	11	26
gene-HO396_01360		3	36	13	56	51	268
gene-HO396_01365	rclR	23	60	21	49	54	113
gene-HO396_01370		72	13565	962	1935	75	436
gene-HO396_01375		72	832	1002	1472	113	487
gene-HO396_01380		15	103	162	1382	57	360
gene-HO396_01385		3	36	19	92	96	634
gene-HO396_01390	betA	82	160	186	260	237	266
gene-HO396_01395	betB	206	70	353	381	266	186
gene-HO396_01400	betI	156	235	80	486	86	80
gene-HO396_01405	betT	272	512	152	1051	231	739
gene-HO396_01410		0	0	2	3	5	10
gene-HO396_01415	pdeL	38	1148	58	199	139	755
gene-HO396_01420		29	68	33	43	86	120
gene-HO396_01425		3	74	5	23	16	88
gene-HO396_01430		1	413	15	35	24	105
gene-HO396_01435		1	5	9	50	59	240
gene-HO396_01440	fdrA	6	53	76	107	143	269
gene-HO396_01445		7	30	62	36	106	72
gene-HO396_01450		2	40	17	103	24	59
gene-HO396_01455		21	16	88	67	190	196
gene-HO396_01460		21	41	262	574	189	276
gene-HO396_01465	yahK	12	106	80	291	155	576
gene-HO396_01470		0	9	11	44	29	219
gene-HO396_01475		4	44	1	116	9	77
gene-HO396_01480		51	178	264	439	194	597
gene-HO396_01485		5	39	46	393	42	378
gene-HO396_01490	prpR	10	497	68	91	175	213
gene-HO396_01495	prpB	13	52	65	31	84	114
gene-HO396_01500	prpC	5	44	73	226	201	375
gene-HO396_01505	prpD	11	51	131	279	149	205
gene-HO396_01510	prpE	18	25	160	362	153	126
gene-HO396_01515	codB	13	506	56	219	55	244
gene-HO396_01520	codA	93	283	265	656	149	381
gene-HO396_01525	cynR	20	39	89	254	95	115
gene-HO396_01530	cynT	25	13	70	96	79	79
gene-HO396_01535	cynS	6	18	55	199	63	158
gene-HO396_01540	cynX	10	23	114	188	176	156
gene-HO396_01545	lacA	19	720	489	13242	148	4218
gene-HO396_01550	lacY	26	1006	1393	14283	142	5908
gene-HO396_01555	lacZ	320	1145	26661	23793	1135	9493
gene-HO396_01560	lacI	3242	1031522	30	4296	2498	126156
gene-HO396_01565	mhpR	133	489	109	1486	91	316
gene-HO396_01570		10	13	61	129	117	170
gene-HO396_01575	mhpB	2	23	37	46	78	70
gene-HO396_01580	mhpC	4	102	53	157	69	269
gene-HO396_01585	mhpD	2	183	39	34	77	132
gene-HO396_01590	mhpF	4	10	34	85	49	108
gene-HO396_01595	dmpG	15	44	122	151	169	157
gene-HO396_01600		15	14	77	73	151	91
gene-HO396_01605		112	92	228	543	115	432
gene-HO396_01610	fghA	66	185	218	486	234	804
gene-HO396_01615	frmA	68	82	191	104	325	202
gene-HO396_01620	frmR	28	39	33	85	68	91
gene-HO396_01625	yaiO	78	240	147	706	122	461
gene-HO396_01630		0	30	1	170	5	49
gene-HO396_01635	tauA	34	32	165	122	73	74
gene-HO396_01640	tauB	16	43	174	196	60	116
gene-HO396_01645	tauC	23	6	232	168	80	210
gene-HO396_01650	tauD	22	19	311	261	90	157
gene-HO396_01655	hemB	244	207	1852	7314	726	2964
gene-HO396_01660		66	562	103	1499	285	1618
gene-HO396_01665	iprA	4	78	9	110	35	454
gene-HO396_01670	ampH	42	80	220	289	166	248
gene-HO396_01675	sbmA	46	160	96	1242	120	615
gene-HO396_01680	yaiW	92	1935	350	423	148	309
gene-HO396_01685		4	1	6	72	28	176
gene-HO396_01690		22	66	45	907	22	298
gene-HO396_01695	ddlA	236	121	357	1455	235	453
gene-HO396_01700		0	2	1	0	10	39
gene-HO396_01705	iraP	23	69	25	130	52	131
gene-HO396_01710	phoA	53	96	107	998	140	194
gene-HO396_01715	psiF	7	9	44	153	67	167
gene-HO396_01720	adrA	5	281	51	524	86	301
gene-HO396_01725	proC	121	166	328	439	207	659
gene-HO396_01730		50	74	117	84	81	130
gene-HO396_01735	aroL	93	100	172	447	163	216
gene-HO396_01740	yaiA	24	28	85	751	90	220
gene-HO396_01745		31	156	50	368	249	546
gene-HO396_01750	ppnP	207	144	425	318	369	126
gene-HO396_01755		33	198	37	223	47	214
gene-HO396_01760		3	4	6	1	2	6
gene-HO396_01765		18	49	11	161	19	53
gene-HO396_01770	rdgC	29	437	60	2353	111	1030
gene-HO396_01775	mak	38	63	214	640	112	475
gene-HO396_01780	araJ	682	1154	10066	14757	972	8061
gene-HO396_01785	sbcC	76	299	430	3074	283	1273
gene-HO396_01790	sbcD	59	113	170	309	116	281
gene-HO396_01795	phoB	176	308	539	1031	146	927
gene-HO396_01800	phoR	100	714	1274	2716	424	2440
gene-HO396_01805	brnQ	195	237	595	2755	432	1131
gene-HO396_01810	proY	159	698	410	910	313	901
gene-HO396_01815	malZ	60	689	251	890	176	341
gene-HO396_01820	acpH	20	21	121	120	107	260
gene-HO396_01825	queA	113	251	274	2070	190	1708
gene-HO396_01830	tgt	111	268	585	420	327	1847
gene-HO396_01835	yajC	125	224	931	665	219	1095
gene-HO396_01840	secD	425	713	1883	1933	572	2241
gene-HO396_01845	secF	283	918	1586	16816	436	2721
gene-HO396_01850		67	88	278	316	115	454
gene-HO396_01855	tsx	141	388	556	971	413	2440
gene-HO396_01860		17	31	66	170	124	290
gene-HO396_01865	nrdR	111	173	228	987	175	612
gene-HO396_01870	ribD	222	560	1002	5769	523	2445
gene-HO396_01875	ribE	194	672	833	4239	543	2551
gene-HO396_01880	nusB	128	327	1357	1258	608	2260
gene-HO396_01885	thiL	33	117	170	3098	119	1735
gene-HO396_01890	pgpA	469	196	827	2290	271	1315
gene-HO396_01895	yajO	38	109	292	425	115	450
gene-HO396_01900	dxs	335	271	1214	1230	417	800
gene-HO396_01905	ispA	154	554	675	556	191	510
gene-HO396_01910	xseB	116	192	320	1211	123	1684
gene-HO396_01915	thiI	163	264	617	1643	284	1753
gene-HO396_01920	yajL	46	18	226	95	108	136
gene-HO396_01925	panE	89	248	274	881	159	578
gene-HO396_01930	yajQ	249	180	643	781	351	464
gene-HO396_01935		91	182	309	2696	204	957
gene-HO396_01940		8	82	12	183	36	278
gene-HO396_01945		100	480	32	1506	133	471
gene-HO396_01950		68	2321	13	439	63	200
gene-HO396_01955	cyoE	197	1053	599	1110	297	1729
gene-HO396_01960		104	103	250	594	112	583
gene-HO396_01965		188	318	399	717	166	1722
gene-HO396_01970	cyoB	1127	1139	1422	3948	751	2861
gene-HO396_01975	cyoA	727	843	643	1687	359	1549
gene-HO396_01980	ampG	60	259	456	1228	269	1312
gene-HO396_01985		45	135	169	217	114	805
gene-HO396_01990	bolA	99	5133	624	274	261	254
gene-HO396_01995	tig	1511	378	2411	1320	2064	4367
gene-HO396_02000	clpP	519	2056	1640	24976	821	7028
gene-HO396_02005	clpX	1271	3476	9728	55103	3111	11612
gene-HO396_02010		13	207	50	2042	25	950
gene-HO396_02015	lon	65	174	257	356	415	674
gene-HO396_02020	hupB	220	473	850	8706	856	3362
gene-HO396_02025	ppiD	1578	5425	1294	5730	1057	3628
gene-HO396_02030		24	45	103	24	44	89
gene-HO396_02035	fadM	22	244	44	213	49	352
gene-HO396_02040	queC	76	240	335	2301	109	1426
gene-HO396_02045		82	288	817	2696	407	1430
gene-HO396_02050	cof	201	515	349	1099	623	433
gene-HO396_02055	decR	28	14	73	181	70	228
gene-HO396_02060		57	467	393	3522	238	2023
gene-HO396_02065		74	211	643	8313	242	1363
gene-HO396_02070	glnK	0	12	4	25	11	31
gene-HO396_02075	amtB	19	334	90	3228	98	1160
gene-HO396_02080	tesB	126	225	258	1029	201	420
gene-HO396_02085		78	682	332	3413	104	288
gene-HO396_02090	atl	106	220	144	180	70	61
gene-HO396_02100		2	1087	20	69	41	101
gene-HO396_02105	pdeB	47	460	132	2567	156	1688
gene-HO396_02110		127	267	146	1956	180	1346
gene-HO396_02115	maa	25	77	64	523	78	279
gene-HO396_02120	hha	29	579	32	1989	79	1860
gene-HO396_02125	tomB	13	158	26	1987	64	1457
gene-HO396_02130		930	437	4375	7460	2159	3355
gene-HO396_02135	acrA	305	296	699	1396	334	1082
gene-HO396_02140	acrR	73	854	84	12050	77	3684
gene-HO396_02145	mscK	259	341	981	2018	547	1532
gene-HO396_02150	rsmS	32	432	209	6243	78	1927
gene-HO396_02155	priC	113	309	261	1781	141	774
gene-HO396_02160		13	39	32	171	42	161
gene-HO396_02165	apt	42	636	119	1344	181	3785
gene-HO396_02170	dnaX	324	317	2038	1865	909	1858
gene-HO396_02175		113	319	613	3173	400	2265
gene-HO396_02180	recR	72	48	694	223	484	683
gene-HO396_02185	htpG	281	145300	2206	33432	1976	7604
gene-HO396_02190	adk	776	283	954	1349	512	967
gene-HO396_02195	hemH	249	218	168	1065	193	364
gene-HO396_02200	aes	50	124	199	473	165	524
gene-HO396_02205	gsk	209	541	614	1394	491	1057
gene-HO396_02210		730	227	812	1385	576	2265
gene-HO396_02215	fsr	73	99	122	209	188	566
gene-HO396_02220	ushA	275	413	457	1923	364	1224
gene-HO396_02225	ybaK	90	29	285	135	410	140
gene-HO396_02230		29	312	137	4240	86	1642
gene-HO396_02235		315	660	684	14936	292	3774
gene-HO396_02240	copA	270	329	1102	1919	391	373
gene-HO396_02245	glsA	5	231	32	1431	59	296
gene-HO396_02250		35	40	123	630	97	306
gene-HO396_02255	cueR	100	47	140	219	96	69
gene-HO396_02260		103	55	150	245	113	222
gene-HO396_02265		179	421	111	1286	178	596
gene-HO396_02270	fetA	13	130	4	375	52	423
gene-HO396_02275	fetB	18	594	30	431	33	426
gene-HO396_02280	cnoX	114	343	532	1481	418	1569
gene-HO396_02285	ybbO	72	47	188	191	185	320
gene-HO396_02290	tesA	49	17	163	459	141	208
gene-HO396_02295		8	29	46	78	34	99
gene-HO396_02300		10	29760	221	312	183	540
gene-HO396_02305	rhsD	11	369	186	217	153	912
gene-HO396_02310		7	29	11	16	24	297
gene-HO396_02315		2	90	4	106	10	345
gene-HO396_02320		2	23	3	143	9	842
gene-HO396_02325		0	2	7	3	22	16
gene-HO396_02330		2	6	7	53	23	163
gene-HO396_02335		12	19	34	83	58	343
gene-HO396_02340	mnmH	34	360	76	688	105	276
gene-HO396_02345	allS	12	16	38	65	53	126
gene-HO396_02350	allA	12	61	25	97	42	107
gene-HO396_02355	allR	537	1204	1341	4313	572	1246
gene-HO396_02360	gcl	16	26	59	272	184	459
gene-HO396_02365	hyi	3	175	17	56	114	248
gene-HO396_02370	glxR	0	8	48	89	118	281
gene-HO396_02375		1	47	21	97	118	441
gene-HO396_02380	allB	13	44	112	56	256	117
gene-HO396_02385		6	151	32	204	125	540
gene-HO396_02390	glxK	5	1012	23	711	97	318
gene-HO396_02395	allE	38	6467	150	1896	489	2082
gene-HO396_02400	allC	31	173	34	477	172	3025
gene-HO396_02405	allD	3	95	13	43	65	174
gene-HO396_02410		6	8	41	37	100	129
gene-HO396_02415		9	18	51	37	113	52
gene-HO396_02420		19	5	50	15	68	36
gene-HO396_02425		3	36	23	35	43	85
gene-HO396_02430	purK	42	366	150	952	107	401
gene-HO396_02435	purE	13	67	61	98	42	136
gene-HO396_02440	lpxH	15	43	88	58	71	85
gene-HO396_02445	ppiB	113	167	809	1003	196	565
gene-HO396_02450	cysS	151	262	362	1217	191	1984
gene-HO396_02455		8	27	18	6	29	32
gene-HO396_02460	ybcJ	7	11	93	220	48	26
gene-HO396_02465	folD	69	202	566	1318	199	1024
gene-HO396_02470	fimA	0	3	8	12	63	54
gene-HO396_02475	fimC	5	77	12	141	34	317
gene-HO396_02480		23	1229	17	130	70	487
gene-HO396_02485	fimH	0	42	4	61	31	248
gene-HO396_02490	sfmF	0	45	2	149	19	543
gene-HO396_02495	fimZ	2	12	6	71	30	204
gene-HO396_02505		145	954	83	659	137	1330
gene-HO396_02510		0	6	5	66	14	178
gene-HO396_02515		1	10	3	28	7	40
gene-HO396_02520		2	43	0	216	11	173
gene-HO396_02525		0	57	1	18	23	69
gene-HO396_02530		0	27	2	20	15	137
gene-HO396_02535	emrE	4	141	103	134	160	242
gene-HO396_02540		0	3	3	8	0	29
gene-HO396_02545		0	69	2	120	12	255
gene-HO396_02550	ybcL	0	48	17	110	30	539
gene-HO396_02555		13	36	45	93	43	153
gene-HO396_02560		0	7	0	0	2	4
gene-HO396_02565	ybcN	0	1	4	9	27	21
gene-HO396_02570		0	127	1	395	4	309
gene-HO396_02575		1	14	3	11	14	72
gene-HO396_02580		1	38	4	9	24	13
gene-HO396_02585		0	0	2	4	4	77
gene-HO396_02590	quuD	0	17	14	58	88	146
gene-HO396_02595		5	9	17	16	108	45
gene-HO396_02600		0	18	0	163	1	41
gene-HO396_02605		12	538	51	73	57	143
gene-HO396_02610	essD	2	43	3	204	13	452
gene-HO396_02615	rrrD	5	25	5	20	38	85
gene-HO396_02620	rzoD	2	18	10	7	31	49
gene-HO396_02625	iss	116	80	128	77	338	404
gene-HO396_02630		6	21	7	72	26	42
gene-HO396_02635		13	242	17	402	25	150
gene-HO396_02640		40	134	189	267	541	595
gene-HO396_02645		0	9	3	16	22	24
gene-HO396_02650		2	7	4	0	9	9
gene-HO396_02655	cusS	38	134	119	407	76	411
gene-HO396_02660	cusR	63	49	149	292	122	314
gene-HO396_02665	cusC	116	798	630	1962	372	2536
gene-HO396_02670	cusF	7	64	41	380	50	421
gene-HO396_02675	cusB	26	72	151	273	201	414
gene-HO396_02680	cusA	91	439	443	1820	601	2382
gene-HO396_02685	pheP	365	106	688	642	1374	558
gene-HO396_02690	ybdG	282	356	364	940	294	773
gene-HO396_02695	nfsB	121	52	1116	1146	393	533
gene-HO396_02700		4	86	46	519	42	494
gene-HO396_02705		10	66	31	187	54	139
gene-HO396_02710		11	60	64	558	114	267
gene-HO396_02715		1	107	4	112	15	206
gene-HO396_02720		0	29	0	153	1	36
gene-HO396_02725		3	96	23	234	11	175
gene-HO396_02730	hokE	0	1	2	2	3	29
gene-HO396_02735		13	303	19	1731	40	2300
gene-HO396_02740	entD	21	58	76	537	149	241
gene-HO396_02745	fepA	59	353	338	5803	671	404
gene-HO396_02750	fes	1	42	45	91	94	134
gene-HO396_02755	ybdZ	0	0	11	0	16	5
gene-HO396_02760	entF	60	2489	346	543	636	338
gene-HO396_02765	fepE	19	295	40	99	84	345
gene-HO396_02770	fepC	27	23	42	274	114	215
gene-HO396_02775	fepG	44	149	108	193	107	123
gene-HO396_02780	fepD	30	46	126	170	126	187
gene-HO396_02785	entS	20	39	43	154	79	158
gene-HO396_02790	fepB	5	27	33	644	121	129
gene-HO396_02795	entC	1	7	28	35	77	86
gene-HO396_02800	entE	6	11	70	73	128	93
gene-HO396_02805	entB	6	26	48	53	80	118
gene-HO396_02810	dhbA	20	7	46	39	94	62
gene-HO396_02815	entH	2	19	13	58	29	145
gene-HO396_02820	cstA	136	455	610	1115	409	406
gene-HO396_02825		20	9	57	44	70	10
gene-HO396_02830	hcxA	76	179	153	398	173	240
gene-HO396_02835	ybdL	44	1506	67	119	167	321
gene-HO396_02840		10	33	30	70	61	214
gene-HO396_02845		16	42	22	142	55	241
gene-HO396_02850		0	44	1	148	2	43
gene-HO396_02855	dsbG	27	455	66	180	82	205
gene-HO396_02860	ahpC	7265	873	6096	4910	3343	1976
gene-HO396_02865	ahpF	6921	678	6482	7346	2938	2905
gene-HO396_02870	uspG	367	948	913	1652	776	1275
gene-HO396_02875		32	132	55	213	109	295
gene-HO396_02880	rnk	56	49	154	210	113	142
gene-HO396_02885	rna	92	2008	441	4556	243	2235
gene-HO396_02890	citT	18	84	91	138	266	226
gene-HO396_02895	citG	4	12	33	19	58	180
gene-HO396_02900	citX	9	7	27	51	69	162
gene-HO396_02905	citF	12	449	97	81	142	213
gene-HO396_02910	citE	1	19	35	75	57	94
gene-HO396_02915	citD	1	98	17	12	14	28
gene-HO396_02920	citC	9	30	40	166	89	438
gene-HO396_02925		1	30	4	161	10	43
gene-HO396_02930	dpiB	48	5502	107	5719	151	1462
gene-HO396_02935	dpiA	38	20	104	127	107	167
gene-HO396_02940	dcuC	19	178	56	885	116	122
gene-HO396_02945	pagP	10	7	36	46	75	166
gene-HO396_02950	cspE	13	29	122	211	148	146
gene-HO396_02955	crcB	45	41	115	210	45	81
gene-HO396_02960		50	25	85	80	57	71
gene-HO396_02965	tatE	111	124	564	714	167	323
gene-HO396_02970	lipA	742	2539	3069	19616	646	10431
gene-HO396_02975		41	116	58	372	227	391
gene-HO396_02980	lipB	14	90	188	1980	122	982
gene-HO396_02985		11	288	198	5763	195	2055
gene-HO396_02990	dacA	96	775	891	2266	400	4178
gene-HO396_02995	rlpA	210	183	895	315	371	465
gene-HO396_03000	mrdB	126	232	406	1274	183	1479
gene-HO396_03005	mrdA	251	541	497	2263	411	2591
gene-HO396_03010	rlmH	77	45	160	93	102	127
gene-HO396_03015	rsfS	88	84	176	397	97	465
gene-HO396_03020		18	110	106	308	53	487
gene-HO396_03025	nadD	40	116	160	184	80	266
gene-HO396_03030	holA	81	395	417	1807	156	705
gene-HO396_03035	lptE	286	104	650	682	248	369
gene-HO396_03040	leuS	1861	622	2518	6164	1117	1593
gene-HO396_03045		71	590	263	10569	238	1036
gene-HO396_03050		13	200	19	594	58	608
gene-HO396_03055		1	39	2	10	14	73
gene-HO396_03060	djlC	30	158	31	153	101	432
gene-HO396_03065	hscC	8	87	15	424	76	330
gene-HO396_03070	rihA	51	604	412	2692	158	2100
gene-HO396_03075	gltL	32	63	205	423	108	210
gene-HO396_03080		3	176	1	846	15	553
gene-HO396_03080		3	176	1	846	15	553
gene-HO396_03085	gltL	41	217	133	255	57	97
gene-HO396_03090	gltK	33	37	106	360	86	159
gene-HO396_03095	gltJ	59	198	116	1193	71	357
gene-HO396_03100	gltI	856	7593	563	31895	520	6237
gene-HO396_03105		124	1060	104	334	245	873
gene-HO396_03110	lnt	372	544	1935	2938	1687	1632
gene-HO396_03115	corC	354	922	1011	6550	576	4521
gene-HO396_03120	ybeY	143	111	395	336	221	262
gene-HO396_03125		324	1076	814	5387	399	3459
gene-HO396_03130	miaB	668	232	2004	1683	1018	957
gene-HO396_03135	ubiF	216	238	582	783	321	491
gene-HO396_03175	asnB	291	1057	691	16645	484	6367
gene-HO396_03180	nagD	258	1092	1121	2835	313	1949
gene-HO396_03185	nagC	276	652	815	3891	305	2034
gene-HO396_03190	nagA	137	422	335	1650	342	2058
gene-HO396_03195	nagB	53	160	100	1311	303	2540
gene-HO396_03200	nagE	139	6296	450	1607	1085	3504
gene-HO396_03205	glnS	973	1148	2100	7495	750	3207
gene-HO396_03210	chiP	28	142	32	99	127	200
gene-HO396_03215		6	21	25	75	37	86
gene-HO396_03220	fur	1403	2207	4203	5115	1002	5246
gene-HO396_03225	uof	208	1483	222	2719	110	3653
gene-HO396_03230	fldA	136	603	452	3112	183	1501
gene-HO396_03235	ybfE	17	140	27	358	40	1440
gene-HO396_03240	ybfF	34	244	64	304	82	242
gene-HO396_03245	seqA	145	934	335	9554	166	3489
gene-HO396_03250	pgm	350	937	1919	15168	787	4764
gene-HO396_03255		16	28	20	27	74	81
gene-HO396_03260		7	120	11	60	58	302
gene-HO396_03265		2	24	2	17	19	77
gene-HO396_03270	potE	36	259	141	1014	277	779
gene-HO396_03275	speF	10	45	31	124	119	404
gene-HO396_03280		1	1	2	1	4	23
gene-HO396_03285	kdpE	16	41	29	80	52	133
gene-HO396_03290	kdbD	130	664	358	5135	385	1239
gene-HO396_03295	kdpC	15	36	36	52	43	151
gene-HO396_03300	kdpB	28	155	144	120	193	193
gene-HO396_03305	kdpA	0	157	49	95	111	182
gene-HO396_03310	kdpF	0	6	2	14	1	184
gene-HO396_03315		65	99	403	1034	136	234
gene-HO396_03320		46	40	123	16	105	18
gene-HO396_03325	rhsC	62	613	75	142	135	273
gene-HO396_03330		6	25	11	17	19	102
gene-HO396_03335		23	221	45	1031	63	518
gene-HO396_03340		6	78	3	45	10	194
gene-HO396_03345		6	9	3	14	4	65
gene-HO396_03350		2	53	3	19	8	46
gene-HO396_03355		7	179	10	226	24	865
gene-HO396_03360		5	28	5	36	33	157
gene-HO396_03365		12	67	20	124	32	104
gene-HO396_03370	phrB	28	69	86	333	112	216
gene-HO396_03375	dtpD	26	161	132	336	87	299
gene-HO396_03380	ybgI	207	342	383	2035	194	1724
gene-HO396_03385	pxpB	170	29	438	153	143	102
gene-HO396_03390	pxpC	190	69	551	544	250	268
gene-HO396_03395	pxpA	150	138	634	907	155	495
gene-HO396_03400	nei	35	73	104	271	92	184
gene-HO396_03405		27	151	81	481	113	444
gene-HO396_03410		48	84	56	307	197	945
gene-HO396_03415		5	31	20	279	41	287
gene-HO396_03420		15	102	33	232	152	707
gene-HO396_03425		6	30	83	481	58	169
gene-HO396_03430	gltA	2591	3845	1252	9368	856	2322
gene-HO396_03435		86	2918	27	1200	43	1073
gene-HO396_03440	sdhC	593	1673	200	7849	88	1733
gene-HO396_03445	sdhD	210	232	132	752	46	526
gene-HO396_03450	sdhA	1145	2570	1184	8482	406	1818
gene-HO396_03455	sdhB	592	917	602	4012	227	817
gene-HO396_03460	sucA	191	3508	1522	12718	582	2306
gene-HO396_03465	odhB	252	522	1481	2378	835	892
gene-HO396_03470	sucC	148	2471	1286	7964	769	3940
gene-HO396_03475	sucD	114	84	1121	2092	1039	632
gene-HO396_03480	mngR	74	170	65	414	111	602
gene-HO396_03485	mngA	11	112	36	233	125	455
gene-HO396_03490	mngB	82	662	264	3222	621	1363
gene-HO396_03495		3	77	21	470	48	2366
gene-HO396_03500	cydA	2450	2070	20263	51013	3812	13238
gene-HO396_03505	cydB	1671	2149	20382	58047	4041	16743
gene-HO396_03510	cydX	34	537	411	39711	114	3917
gene-HO396_03515	ybgE	88	289	1273	2531	332	816
gene-HO396_03520	ybgC	90	265	57	1205	69	935
gene-HO396_03525	tolQ	226	543	239	2254	203	3055
gene-HO396_03530	tolR	77	101	156	752	88	630
gene-HO396_03535	tolA	216	616	448	2875	331	1729
gene-HO396_03540	tolB	1068	596	2288	4107	1004	1200
gene-HO396_03545	pal	679	610	2538	1827	1282	751
gene-HO396_03550	cpoB	411	407	1600	5222	621	578
gene-HO396_03590	nadA	101	294	82	859	199	373
gene-HO396_03595	pnuC	100	194	153	559	154	318
gene-HO396_03600	zitB	71	332	163	580	186	420
gene-HO396_03605		48	240	238	1219	345	584
gene-HO396_03610	aroG	2439	12633	2717	16729	1232	9979
gene-HO396_03615	gpmA	746	1911	1568	5473	830	3755
gene-HO396_03620		135	255	250	589	402	239
gene-HO396_03625		167	320	226	499	475	719
gene-HO396_03630		20	2839	18	69	24	805
gene-HO396_03635	lacI	58702	774170	44	4792	45128	200500
gene-HO396_03640	lacZ	50	764	183	4960	105	2496
gene-HO396_03645		777	4766	4385	7156	1393	6912
gene-HO396_03650		125	3439	82	932	346	735
gene-HO396_03655		34	33	48	48	158	40
gene-HO396_03660		33	1844	38	2826	134	3832
gene-HO396_03665		106	448	263	941	421	705
gene-HO396_03670		151	385	249	830	701	467
gene-HO396_03675		76	73	114	135	230	132
gene-HO396_03680		88	107	50	619	329	465
gene-HO396_03685		39	41	22	128	165	110
gene-HO396_03690		10	56	15	96	81	39
gene-HO396_03695		104	287	143	241	409	234
gene-HO396_03700	bet	249	745	362	557	1180	543
gene-HO396_03705		114	188	133	227	463	201
gene-HO396_03710	kil	33	848	52	192	179	2562
gene-HO396_03715		35	312	27	734	131	2044
gene-HO396_03720		249	1033	272	1846	531	2786
gene-HO396_03725		375	790	286	1665	249	512
gene-HO396_03730		450	180	338	187	228	147
gene-HO396_03735		379	1605	1775	20782	573	6259
gene-HO396_03740		103	347	72	1356	140	980
gene-HO396_03745		140	2703	62	2321	249	1954
gene-HO396_03750		288	666	404	1426	684	524
gene-HO396_03755		137	246	210	670	427	424
gene-HO396_03760		196	1263	216	2634	429	1733
gene-HO396_03765		143	113	375	552	503	237
gene-HO396_03770		222	68	315	288	319	57
gene-HO396_03775		220	317	321	2086	285	541
gene-HO396_03780	rzoD	74	26	94	49	143	34
gene-HO396_03785	bor	202	91	333	62	360	293
gene-HO396_03790		98	74	118	827	126	371
gene-HO396_03795		90	839	44	653	68	331
gene-HO396_03800		111	30	90	149	92	140
gene-HO396_03805		56	248	98	448	72	199
gene-HO396_03810		173	486	367	1438	426	490
gene-HO396_03815		16	112	65	705	86	166
gene-HO396_03820		6	63	34	28	24	27
gene-HO396_03825		0	31	1	0	1	0
gene-HO396_03830		0	4	0	0	0	1
gene-HO396_03835		0	10	0	5	0	2
gene-HO396_03840		0	6	0	1	0	3
gene-HO396_03845		0	9	0	0	0	0
gene-HO396_03850		0	3	0	1	0	0
gene-HO396_03855		1	4	0	0	0	0
gene-HO396_03860		2	15	0	0	0	0
gene-HO396_03865		0	0	0	2	0	0
gene-HO396_03870		0	5	0	3	0	0
gene-HO396_03875		0	23	0	11	1	4
gene-HO396_03880		0	305	0	1	0	7
gene-HO396_03885		0	13	1	0	0	2
gene-HO396_03890		0	4	0	4	0	2
gene-HO396_03895		0	2280	0	5	0	22
gene-HO396_03900		0	120	0	21	0	12
gene-HO396_03905	lom	0	15	0	0	0	1
gene-HO396_03910		187	160	290	302	375	110
gene-HO396_03915		20	158	30	640	55	152
gene-HO396_03920		101	367	161	642	163	330
gene-HO396_03925		91	35	275	82	335	115
gene-HO396_03930	bioA	117	157	230	334	343	226
gene-HO396_03935	bioB	78	131	171	309	188	243
gene-HO396_03940	bioF	67	44	198	125	174	75
gene-HO396_03945	bioC	37	132	129	344	127	100
gene-HO396_03950	bioD	55	60	92	115	156	89
gene-HO396_03955	uvrB	1064	1092	4500	22275	1591	2692
gene-HO396_03960		236	858	447	876	323	429
gene-HO396_03965	moaA	77	213	387	1470	191	1041
gene-HO396_03970	moaB	36	27	309	287	183	104
gene-HO396_03975	moaC	24	16	305	64	120	20
gene-HO396_03980	moaD	10	3	165	8	62	7
gene-HO396_03985	moaE	14	38	155	432	86	228
gene-HO396_03990		287	901	1615	6006	587	1773
gene-HO396_03995		44	182	48	138	84	211
gene-HO396_04000		23	34	40	73	84	61
gene-HO396_04005	clsB	22	72	99	222	106	221
gene-HO396_04010		14	45	68	92	73	49
gene-HO396_04015		205	98	804	160	181	210
gene-HO396_04020		50	242	195	898	131	618
gene-HO396_04025		31	68	293	313	153	342
gene-HO396_04030		107	131	799	927	359	544
gene-HO396_04035	hlyD	95	339	562	3835	276	2072
gene-HO396_04040	cecR	113	1124	210	6829	135	1022
gene-HO396_04045	rhlE	463	115	711	268	540	603
gene-HO396_04050	ybiA	17	167	82	414	53	267
gene-HO396_04055	dinG	559	283	724	1085	496	818
gene-HO396_04060	ybiB	246	159	875	888	455	505
gene-HO396_04065	hcxB	527	396	1331	441	329	158
gene-HO396_04070		178	820	881	4768	464	2213
gene-HO396_04075	ybiI	17	31	60	78	93	61
gene-HO396_04080	ybiX	37	459	60	6221	120	691
gene-HO396_04085		61	71	178	281	222	358
gene-HO396_04090		12	18	26	134	45	100
gene-HO396_04095	rlmF	34	92	57	241	94	182
gene-HO396_04100	ybiO	48	178	250	419	408	362
gene-HO396_04105	glnQ	85	222	1233	3662	290	494
gene-HO396_04110	glnP	78	116	548	1213	214	345
gene-HO396_04115	glnH	382	542	533	3552	509	856
gene-HO396_04120	dps	817	639	2733	24457	446	1417
gene-HO396_04125	rhtA	36	64	143	83	291	199
gene-HO396_04130		97	22	177	92	197	56
gene-HO396_04135	ompX	1383	2758	15371	17524	3705	8957
gene-HO396_04140	opgE	38	367	85	573	224	1035
gene-HO396_04145	mntS	41	127	25	71	20	60
gene-HO396_04150	mntR	150	226	185	373	110	157
gene-HO396_04155		45	146	87	591	82	513
gene-HO396_04160	ldtB	174	495	1263	1850	339	601
gene-HO396_04165		371	100	746	1068	431	527
gene-HO396_04170		33	27	52	241	89	202
gene-HO396_04175	ybiV	86	116	76	483	147	430
gene-HO396_04180		21	368	113	153	173	380
gene-HO396_04185		1	96	18	28	54	96
gene-HO396_04190	fsa	5	82	28	147	32	224
gene-HO396_04195	moeB	134	19	625	518	136	96
gene-HO396_04200	moeA	240	230	1060	2117	203	682
gene-HO396_04205	iaaA	1209	272	1248	1686	286	856
gene-HO396_04210	gsiA	551	364	1864	1721	286	1070
gene-HO396_04215	gsiB	200	94	963	1094	224	604
gene-HO396_04220	gsiC	43	144	327	526	123	373
gene-HO396_04225	gsiD	26	39	201	1008	121	322
gene-HO396_04230		12	247	61	1636	129	3002
gene-HO396_04235		20	667	9	88	72	380
gene-HO396_04240	rimO	83	699	222	419	195	552
gene-HO396_04245	bssR	17	20	290	805	52	76
gene-HO396_04250	yliI	20	153	30	2547	86	429
gene-HO396_04255	gstB	174	243	330	326	155	359
gene-HO396_04260	dacC	153	674	188	3360	174	777
gene-HO396_04265	deoR	203	223	554	369	241	293
gene-HO396_04270	ybjG	174	273	144	906	385	708
gene-HO396_04275	mdfA	100	76	113	179	183	168
gene-HO396_04280		34	18	115	48	108	107
gene-HO396_04285	ybjI	112	179	266	2067	192	859
gene-HO396_04290		88	1006	171	1731	97	1951
gene-HO396_04295	rcdA	35	39	72	99	99	150
gene-HO396_04300		229	1966	423	19842	105	5596
gene-HO396_04305		39	276	16	271	67	553
gene-HO396_04310		16	18	211	57	130	219
gene-HO396_04315		49	174	147	325	101	446
gene-HO396_04320		6	12	10	26	21	97
gene-HO396_04325		14	152	26	203	113	1286
gene-HO396_04330		127	81	37	163	111	138
gene-HO396_04335		284	1532	76	661	260	1567
gene-HO396_04340		132	192	202	515	274	716
gene-HO396_04345		68	2046	162	1096	117	1359
gene-HO396_04350		90	217	178	567	139	2481
gene-HO396_04355		2	42	12	197	64	404
gene-HO396_04360		7	120	38	37	129	189
gene-HO396_04365		0	69	12	7	44	36
gene-HO396_04370		0	0	0	0	2	1
gene-HO396_04375		0	73	18	46	37	158
gene-HO396_04380		0	2	6	9	26	25
gene-HO396_04385		5	12	30	40	6	20
gene-HO396_04390		7	213	22	1597	22	471
gene-HO396_04395		0	10	6	7	17	28
gene-HO396_04400		4	6	9	14	20	13
gene-HO396_04405		4	24	37	21	65	24
gene-HO396_04410		0	27	13	96	39	108
gene-HO396_04415		16	148	77	366	132	642
gene-HO396_04420		10	115	48	103	60	292
gene-HO396_04425		42	43	44	42	70	121
gene-HO396_04430		14	31	12	79	19	153
gene-HO396_04435		9	14	1	12	5	23
gene-HO396_04440		9	168	19	42	14	105
gene-HO396_04445		25	595	30	101	44	108
gene-HO396_04450		370	948	749	8615	626	2855
gene-HO396_04455		88	51	67	265	66	46
gene-HO396_04460	grxA	148	157	240	1031	38	279
gene-HO396_04465		10	142	157	503	132	279
gene-HO396_04470	nfsA	43	53	465	408	335	647
gene-HO396_04475	rimK	29	64	454	474	275	516
gene-HO396_04480		33	363	154	211	75	491
gene-HO396_04485	potF	18	574	49	388	59	451
gene-HO396_04490	potG	11	400	42	52	67	77
gene-HO396_04495	potH	2	53	22	591	40	708
gene-HO396_04500	potI	16	18	84	74	103	67
gene-HO396_04505		24	643	40	675	43	1673
gene-HO396_04510	rlmC	11	32	50	129	91	241
gene-HO396_04515		23	124	191	1224	82	1396
gene-HO396_04520	artM	74	179	997	1693	103	848
gene-HO396_04525	artQ	44	104	700	1290	99	617
gene-HO396_04530	artJ	81	52	868	1810	137	535
gene-HO396_04535	artP	42	296	283	4492	49	578
gene-HO396_04540		19	53	120	1207	61	223
gene-HO396_04545		139	34	193	121	116	103
gene-HO396_04550	amiD	204	391	369	1474	219	512
gene-HO396_04555		193	369	420	2202	268	1037
gene-HO396_04560		204	129	459	972	166	436
gene-HO396_04565	ltaE	214	644	546	1298	161	980
gene-HO396_04570	poxB	27	243	299	5433	108	623
gene-HO396_04575	hcr	5	5	60	52	87	28
gene-HO396_04580	hcp	12	831	41	221	73	346
gene-HO396_04585	lysO	61	286	123	144	115	222
gene-HO396_04590	aqpZ	48	94	121	178	127	97
gene-HO396_04595		373	547	471	809	481	1014
gene-HO396_04600		758	3573	294	4596	550	2028
gene-HO396_04605	macA	162	128	316	844	184	338
gene-HO396_04610	macB	258	174	625	819	380	492
gene-HO396_04615	cspD	248	699	1920	2435	164	877
gene-HO396_04620	clpS	160	4355	129	4810	100	3010
gene-HO396_04625	clpA	1351	4440	14593	176998	2036	7195
gene-HO396_04640	infA	197	278	599	1191	331	1476
gene-HO396_04645	aat	16	294	210	267	102	160
gene-HO396_04650	cydC	201	729	1202	9331	272	4514
gene-HO396_04655	cydD	91	3039	683	17919	166	6976
gene-HO396_04660	trxB	514	1297	2232	6946	704	2047
gene-HO396_04665	lrp	1911	1962	1170	3858	716	1487
gene-HO396_04670	ftsK	1983	2219	3695	10767	1593	5671
gene-HO396_04675	lolA	120	584	592	6300	217	1575
gene-HO396_04680	rarA	157	768	756	1187	292	786
gene-HO396_04685	serS	1484	2253	6145	64562	1786	4150
gene-HO396_04690	dmsA	111	333	132	738	199	651
gene-HO396_04695	dmsB	24	34	45	79	85	136
gene-HO396_04700	dmsC	58	179	141	266	264	131
gene-HO396_04705		3	261	38	107	31	136
gene-HO396_04710		68	177	546	2590	378	726
gene-HO396_04715		12	34	23	59	88	214
gene-HO396_04720		47	1091	13	2404	58	2158
gene-HO396_04725		10	133	7	135	17	563
gene-HO396_04730	pflA	214	4151	3033	5138	426	2475
gene-HO396_04735	pflB	669	2339	4700	27916	1394	4526
gene-HO396_04740	focA	50	75	252	631	96	572
gene-HO396_04745		169	752	464	281	467	1144
gene-HO396_04750		8	69	47	363	40	280
gene-HO396_04755	serC	1346	230	4096	2650	950	499
gene-HO396_04760	aroA	176	392	537	436	316	566
gene-HO396_04765	ycaL	25	62	49	150	88	89
gene-HO396_04770	cmk	267	127	241	130	396	174
gene-HO396_04775	rpsA	6573	4014	9268	15486	10826	17008
gene-HO396_04780	ihfB	70	575	231	1085	137	324
gene-HO396_04785		20	2269	74	1292	118	817
gene-HO396_04790	msbA	372	837	748	2937	488	4460
gene-HO396_04795	lpxK	86	756	623	3445	244	2458
gene-HO396_04800	ycaQ	61	171	217	399	135	293
gene-HO396_04805	ycaR	16	307	48	339	23	483
gene-HO396_04810	kdsB	134	435	579	3026	291	1348
gene-HO396_04815		163	181	352	1089	159	503
gene-HO396_04820	elyC	66	72	117	152	76	262
gene-HO396_04825	cmoM	128	255	146	669	134	311
gene-HO396_04830	mukF	96	446	186	333	156	441
gene-HO396_04835	mukE	79	368	267	550	147	622
gene-HO396_04840	mukB	1005	1269	3547	4126	2934	3859
gene-HO396_04845	ldtD	447	554	1074	5169	538	1361
gene-HO396_04850		296	445	1335	1822	322	681
gene-HO396_04855	gloC	457	371	2135	3094	505	839
gene-HO396_04860	aspC	408	477	2580	4374	979	1342
gene-HO396_04865	ompF	28592	27711	67870	19218	20906	32787
gene-HO396_04870	asnS	3597	1871	12120	9635	4228	3840
gene-HO396_04875	pncB	861	633	1799	4865	1998	5425
gene-HO396_04880	pepN	846	3799	1743	10597	638	4883
gene-HO396_04885	ssuB	14	46	45	280	60	121
gene-HO396_04890	ssuC	2	113	6	25	20	29
gene-HO396_04895	ssuD	4	19	45	21	106	41
gene-HO396_04900	ssuA	2	122	29	37	62	101
gene-HO396_04905	ssuE	6	25	7	21	14	49
gene-HO396_04910		5	563	34	403	47	828
gene-HO396_04915		2	129	4	73	55	264
gene-HO396_04920		19	445	31	737	117	750
gene-HO396_04925		47	56	34	317	78	315
gene-HO396_04930		9	18	8	104	15	81
gene-HO396_04935		4	24	16	59	16	78
gene-HO396_04940		13	12	22	104	28	35
gene-HO396_04945	pyrD	21	18	52	77	111	95
gene-HO396_04950	zapC	70	263	44	667	75	376
gene-HO396_04955	ycbX	112	587	202	381	159	504
gene-HO396_04960	rlmKL	396	1041	659	1083	456	1334
gene-HO396_04965		451	147	1090	785	593	672
gene-HO396_04970	pqiA	53	62	297	440	207	311
gene-HO396_04975	pqiB	124	742	578	13396	402	2582
gene-HO396_04980	pqiC	39	34	511	336	439	235
gene-HO396_04985	rmf	161	214	2811	5923	109	370
gene-HO396_04990	fabA	816	1064	2172	1876	729	2871
gene-HO396_04995		489	1221	913	1207	384	2056
gene-HO396_05000	matP	274	1251	258	4375	138	1156
gene-HO396_05005	ompA	4256	6609	23407	83272	8741	14700
gene-HO396_05010	sulA	203	483	307	2139	278	1335
gene-HO396_05015	sxy	89	117	33	672	56	260
gene-HO396_05020	yccS	104	1413	287	891	221	3549
gene-HO396_05025		11	36	23	45	24	170
gene-HO396_05030	helD	154	504	642	2179	310	1058
gene-HO396_05035	mgsA	153	2243	1004	7135	222	4277
gene-HO396_05040		8	78	60	125	99	180
gene-HO396_05045		41	222	190	5099	80	586
gene-HO396_05050	hspQ	223	93	784	445	485	210
gene-HO396_05055	rlmI	285	478	744	1136	359	1614
gene-HO396_05060	yccX	26	31	58	125	58	117
gene-HO396_05065	tusE	126	257	349	1468	124	517
gene-HO396_05070	yccA	55	930	611	10116	152	2854
gene-HO396_05080	hyaA	13	87	63	1310	64	277
gene-HO396_05085	hyaB	25	98	172	1274	114	273
gene-HO396_05090	hyaC	11	296	61	367	30	166
gene-HO396_05095		19	102	99	547	45	166
gene-HO396_05100	hyaE	8	7	67	56	15	8
gene-HO396_05105		20	40	93	828	50	259
gene-HO396_05110	appC	15	100	181	672	95	288
gene-HO396_05115	appB	16	52	194	1095	73	192
gene-HO396_05120	cbdX	2	1	6	21	5	63
gene-HO396_05125	appA	29	127	222	1798	116	398
gene-HO396_05130	etk	154	932	604	520	644	394
gene-HO396_05135	etp	2	49	19	267	27	141
gene-HO396_05140		6	61	37	129	80	262
gene-HO396_05145		40	298	44	149	127	198
gene-HO396_05150		3	21	12	43	51	128
gene-HO396_05155		7	14	22	47	36	84
gene-HO396_05160		16	9	34	54	38	32
gene-HO396_05165	cspH	5	124	2	86	13	352
gene-HO396_05170	cspG	1784	1063	50	3796	280	6597
gene-HO396_05175		690	34	367	59	117	139
gene-HO396_05180	ymcE	2	28	1	21	2	88
gene-HO396_05185		25	23	2	49	13	64
gene-HO396_05190		28	139	43	365	91	490
gene-HO396_05195	torS	140	1444	228	3960	202	832
gene-HO396_05200	torT	36	210	61	2278	49	463
gene-HO396_05205	torR	57	519	76	551	105	266
gene-HO396_05210	torC	11	237	18	122	85	340
gene-HO396_05215	torA	43	182	116	363	151	400
gene-HO396_05220	torD	28	18	101	91	71	65
gene-HO396_05225	cbpM	47	78	84	186	52	72
gene-HO396_05230	cbpA	100	343	283	2945	162	1273
gene-HO396_05235		2	18	20	112	63	493
gene-HO396_05240	agp	62	149	868	1492	271	876
gene-HO396_05245		8	28	305	325	144	116
gene-HO396_05250	wrbA	34	51	260	935	123	183
gene-HO396_05255		20	4	193	43	86	8
gene-HO396_05260	rutG	9	17	137	130	194	64
gene-HO396_05265	rutF	3	29	64	40	37	37
gene-HO396_05270		41	89	49	25	63	27
gene-HO396_05275	rutD	26	33	50	76	71	41
gene-HO396_05280	rutC	6	77	12	185	27	215
gene-HO396_05285	rutB	3	25	14	144	45	189
gene-HO396_05290	rutA	5	90	53	41	55	43
gene-HO396_05295	rutR	114	95	167	423	104	178
gene-HO396_05300	putA	510	224	717	1469	616	496
gene-HO396_05305		0	8	4	33	10	64
gene-HO396_05310	putP	59	149	128	1690	133	331
gene-HO396_05315		7	51	26	1111	50	213
gene-HO396_05320		44	23	67	147	175	66
gene-HO396_05325	efeO	28	235	133	802	186	206
gene-HO396_05330	efeB	48	144	196	503	259	220
gene-HO396_05335	phoH	78	1433	169	2723	126	213
gene-HO396_05340	pgaD	20	42	23	32	38	75
gene-HO396_05345	pgaC	8	149	12	66	73	185
gene-HO396_05350	pgaB	13	164	15	73	65	319
gene-HO396_05355	pgaA	27	345	15	305	93	530
gene-HO396_05360		31	163	24	126	57	317
gene-HO396_05365		8	300	8	606	23	234
gene-HO396_05365		8	300	8	606	23	234
gene-HO396_05375	ghrA	139	317	228	164	178	194
gene-HO396_05380	ycdX	169	199	485	775	219	396
gene-HO396_05385	ycdY	100	40	400	134	164	231
gene-HO396_05390		108	428	256	1387	168	1109
gene-HO396_05395	csgG	25	1260	50	100	63	126
gene-HO396_05400	csgF	1	7	3	8	18	78
gene-HO396_05405	csgE	0	11	0	30	4	34
gene-HO396_05410	csgD	2	215	2	76	6	194
gene-HO396_05415	csgB	1	8	1	35	26	109
gene-HO396_05420	csgA	5	145	22	204	72	266
gene-HO396_05425	csgC	0	23	3	58	10	222
gene-HO396_05430		6	55	1	58	20	87
gene-HO396_05435	ymdB	24	87	35	41	20	66
gene-HO396_05440	clsC	70	83	112	416	111	456
gene-HO396_05445	mdoC	34	107	54	280	174	614
gene-HO396_05450	mdoG	257	832	472	2542	273	2288
gene-HO396_05455	mdoH	615	1657	2477	12480	800	3827
gene-HO396_05460		9	184	48	126	20	94
gene-HO396_05465		21	149	82	652	32	144
gene-HO396_05470	mdtG	54	308	291	1520	145	1290
gene-HO396_05475	lpxL	232	515	286	2518	277	2266
gene-HO396_05480		50	257	117	1760	113	1490
gene-HO396_05485		6	22	21	320	65	171
gene-HO396_05490		3	10	11	147	17	84
gene-HO396_05495		0	0	5	22	12	45
gene-HO396_05500	solA	315	250	690	1453	210	738
gene-HO396_05505	bssS	562	86	1451	986	661	318
gene-HO396_05510	dinI	23	97	125	405	136	704
gene-HO396_05515	pyrC	48	194	262	1518	134	863
gene-HO396_05520		208	458	560	3949	230	930
gene-HO396_05525	grxB	32	139	358	2070	182	522
gene-HO396_05530	mdtH	152	109	195	2091	126	644
gene-HO396_05535	rimJ	91	143	294	525	154	548
gene-HO396_05540		112	285	391	3419	149	670
gene-HO396_05545		84	151	358	586	121	664
gene-HO396_05550	murJ	82	278	272	425	169	633
gene-HO396_05555	flgN	8	755	41	42	48	216
gene-HO396_05560	flgM	6	15	21	250	32	220
gene-HO396_05565	flgA	3	3214	38	154	93	445
gene-HO396_05570	flgB	3	3	25	320	68	470
gene-HO396_05575	flgC	4	3	56	25	83	174
gene-HO396_05580	flgD	9	245	100	256	306	764
gene-HO396_05585	flgE	10	30	146	1009	470	958
gene-HO396_05590	flgF	2	40	112	621	267	590
gene-HO396_05595	flgG	3	61	66	718	250	1211
gene-HO396_05600	flgH	1	20	43	110	122	464
gene-HO396_05605	flgI	9	12	57	679	161	877
gene-HO396_05610	flgJ	4	148	43	1668	138	2254
gene-HO396_05615	flgK	214	112	196	894	381	1264
gene-HO396_05620	flgL	254	448	367	706	812	1065
gene-HO396_05625	rne	2150	13694	3815	14247	1588	5721
gene-HO396_05630	rluC	96	30764	144	44831	98	51092
gene-HO396_05635	yceF	54	31	185	73	91	139
gene-HO396_05640	yceD	1172	460	2668	946	1776	2671
gene-HO396_05645	rpmF	492	132	2611	50	1447	368
gene-HO396_05650	plsX	595	204	1598	294	981	658
gene-HO396_05655	fabH	374	165	1942	660	1249	1079
gene-HO396_05660	fabD	237	396	1794	1316	1455	5088
gene-HO396_05665	fabG	420	932	2865	16020	2930	19339
gene-HO396_05670	acpP	1449	8100	4474	40622	3579	15618
gene-HO396_05675	fabF	2412	1945	12138	10669	5111	3485
gene-HO396_05680	pabC	58	244	160	206	104	176
gene-HO396_05685	yceG	81	150	213	579	152	290
gene-HO396_05690		115	176	412	397	167	334
gene-HO396_05695	holB	137	210	492	1084	283	266
gene-HO396_05700		68	104	339	601	191	583
gene-HO396_05705	ptsG	172	139	2349	963	897	839
gene-HO396_05710	fhuE	58	507	139	644	163	578
gene-HO396_05715	hinT	440	1052	728	3021	367	2894
gene-HO396_05720		249	439	492	1077	205	924
gene-HO396_05725	lpoB	342	109	901	509	327	254
gene-HO396_05730	thiK	149	125	245	357	148	295
gene-HO396_05735	nagZ	271	853	811	1401	384	367
gene-HO396_05740		221	200	659	2158	361	542
gene-HO396_05745	ndh	630	3803	756	9942	1290	9986
gene-HO396_05750		115	36614	134	2225	444	2328
gene-HO396_05755	comR	93	604	231	2374	151	1568
gene-HO396_05760	bhsA	128	148	172	279	196	251
gene-HO396_05765	ldtC	11	19	81	112	77	144
gene-HO396_05770	mfd	223	2406	1768	24161	525	5127
gene-HO396_05775		3	301	50	12363	88	350
gene-HO396_05780	lolC	67	119	232	455	109	266
gene-HO396_05785	lolD	35	715	145	11192	56	6274
gene-HO396_05790	lolE	93	680	611	2960	168	1610
gene-HO396_05795		86	156	599	780	124	225
gene-HO396_05800		0	106	10	266	1	397
gene-HO396_05805		15	17	25	50	21	35
gene-HO396_05810	cobB	34	305	70	76	58	73
gene-HO396_05815		0	38	1	85	22	132
gene-HO396_05820		2	11	2	66	21	81
gene-HO396_05825	potD	129	1794	518	14088	411	8328
gene-HO396_05830	potC	47	59	147	224	132	287
gene-HO396_05835	potB	51	127	80	713	74	659
gene-HO396_05840	potA	150	835	154	434	199	399
gene-HO396_05845	pepT	123	82	291	800	118	252
gene-HO396_05850	roxA	464	2801	1351	4119	544	2332
gene-HO396_05855	phoQ	193	518	275	2958	287	690
gene-HO396_05860	phoP	167	1392	61	3031	135	1626
gene-HO396_05865	purB	71	174	359	929	338	602
gene-HO396_05870	hflD	79	334	449	2269	207	788
gene-HO396_05875	mnmA	214	686	604	4694	295	4128
gene-HO396_05880	nudJ	19	129	66	89	43	115
gene-HO396_05885	rluE	15	187	82	447	41	1206
gene-HO396_05890	icd	936	1999	1058	17449	722	4141
gene-HO396_05895	iraM	1	3	1	6	4	15
gene-HO396_05900		0	41	0	0	0	25
gene-HO396_05905		0	31	0	33	13	563
gene-HO396_05910	bluR	48	185	26	278	54	114
gene-HO396_05915	bluF	18	109	31	439	37	406
gene-HO396_05920		0	73	1	4	1	67
gene-HO396_05925		0	9	0	18	0	160
gene-HO396_05930	ariR	1	1	0	3	1	35
gene-HO396_05935		0	15	1	17	3	24
gene-HO396_05940		1	69	6	278	30	684
gene-HO396_05945		2	4	2	23	3	190
gene-HO396_05950		30	291	76	944	154	1964
gene-HO396_05955		5	14	32	88	92	180
gene-HO396_05960		1	0	17	18	16	9
gene-HO396_05965		0	115	1	13	7	78
gene-HO396_05970		0	4	3	4	3	27
gene-HO396_05975		0	0	0	0	0	4
gene-HO396_05980		1	127	13	74	15	44
gene-HO396_05985	minE	21	40	125	123	92	226
gene-HO396_05990	minD	117	1187	609	4066	233	5446
gene-HO396_05995	minC	126	282	334	2581	185	691
gene-HO396_06000		10	175	50	1270	42	857
gene-HO396_06005		44	241	258	403	146	444
gene-HO396_06010		125	47	384	101	98	168
gene-HO396_06015		175	637	585	547	165	467
gene-HO396_06020		23	67	67	356	48	439
gene-HO396_06025	hlyE	2	14	11	38	36	96
gene-HO396_06030	umuD	58	32	82	309	80	129
gene-HO396_06035	umuC	81	1521	140	877	103	279
gene-HO396_06040	dsbB	284	167	186	750	325	490
gene-HO396_06045	nhaB	285	1033	602	2577	390	1797
gene-HO396_06050	fadR	254	262	767	1512	200	1200
gene-HO396_06055		17	636	346	19165	156	4275
gene-HO396_06060	dadA	702	586	545	1540	216	208
gene-HO396_06065	dadX	318	187	350	973	196	96
gene-HO396_06070		385	1786	621	1040	253	1679
gene-HO396_06075	ldcA	95	410	167	1638	89	760
gene-HO396_06080	emtA	126	543	122	409	169	560
gene-HO396_06085		5	26	20	52	50	83
gene-HO396_06090		0	2	7	41	31	14
gene-HO396_06095		7	274	5	146	34	128
gene-HO396_06100	treA	12	112	25	237	85	326
gene-HO396_06105	dhaM	88	535	722	9077	663	7180
gene-HO396_06110	dhaL	40	41	527	1107	414	1149
gene-HO396_06115	dhaK	64	778	766	5254	869	9497
gene-HO396_06120	dhaR	433	495	213	457	189	377
gene-HO396_06125		71	224	112	481	123	508
gene-HO396_06130	ychF	154	203	570	483	253	599
gene-HO396_06135	pth	48	52	125	144	84	239
gene-HO396_06140	ychH	1269	563	5387	1695	816	1174
gene-HO396_06145	dauA	149	226	269	692	188	389
gene-HO396_06150	prs	623	405	2271	3291	536	1523
gene-HO396_06155	ispE	287	1710	815	977	284	308
gene-HO396_06160	lolB	75	9512	285	332	94	535
gene-HO396_06165	hemA	389	793	1598	26872	438	3006
gene-HO396_06170	prfA	185	141	1469	1369	311	1080
gene-HO396_06175	prmC	66	476	667	3021	184	3140
gene-HO396_06180		23	130	182	436	75	384
gene-HO396_06185		161	384	641	3461	245	1278
gene-HO396_06190	kdsA	182	1340	2318	5906	541	2393
gene-HO396_06195		17	5	109	90	59	30
gene-HO396_06200		28	8	62	24	121	7
gene-HO396_06205		41	14	41	50	85	15
gene-HO396_06210	chaA	58	104	108	52	174	197
gene-HO396_06215	chaB	22	4	14	41	22	40
gene-HO396_06220	chaC	272	1148	269	450	176	200
gene-HO396_06225	ychN	68	123	646	540	128	293
gene-HO396_06230	ychO	27	151	45	404	57	469
gene-HO396_06235	narL	46	85	236	798	90	224
gene-HO396_06240	narX	204	461	364	1638	245	778
gene-HO396_06245	narK	11	27	25	91	159	140
gene-HO396_06250		50	228	195	1065	260	538
gene-HO396_06255	narH	66	94	171	745	203	272
gene-HO396_06260	narJ	29	3	117	110	128	37
gene-HO396_06265	narI	7	169	161	100	216	108
gene-HO396_06290	purU	121	493	439	3133	238	911
gene-HO396_06295		46	953	179	9406	54	2301
gene-HO396_06300	rssA	67	618	95	745	115	519
gene-HO396_06305	rssB	53	154	80	409	167	495
gene-HO396_06310	galU	188	241	236	797	422	786
gene-HO396_06315	hns	2536	25734	1730	23891	1705	15312
gene-HO396_06320	tdk	40	41	94	112	27	107
gene-HO396_06325	adhE	935	3304	9768	180992	6271	41858
gene-HO396_06330	ychE	195	174	352	1723	182	779
gene-HO396_06335	oppA	966	2300	857	9692	425	5187
gene-HO396_06340	oppB	35	261	247	2234	97	1511
gene-HO396_06345	oppC	51	38	363	384	116	446
gene-HO396_06350	oppD	97	241	836	2215	183	1461
gene-HO396_06355	oppF	125	178	1016	809	283	871
gene-HO396_06360		45	68	121	621	59	190
gene-HO396_06365	cls	312	1880	326	4273	173	1406
gene-HO396_06370		8	449	12	755	26	833
gene-HO396_06375	kch	70	986	106	4840	137	4964
gene-HO396_06380		36	65	178	83	58	112
gene-HO396_06385	tonB	112	550	60	3847	205	589
gene-HO396_06390	yciA	87	1449	120	1426	50	137
gene-HO396_06395		52	69	190	425	79	159
gene-HO396_06400		49	258	139	175	67	115
gene-HO396_06405		0	16	1	18	4	13
gene-HO396_06410	ompW	5	24	17	116	29	105
gene-HO396_06415		24	50	33	199	116	392
gene-HO396_06420		1	20	6	55	30	950
gene-HO396_06425		0	0	0	1	12	9
gene-HO396_06430	trpA	51	24	300	266	307	146
gene-HO396_06435	trpB	69	94	283	680	234	259
gene-HO396_06440	trpCF	116	280	207	2691	140	1094
gene-HO396_06445	trpD	56	138	120	383	134	250
gene-HO396_06450	trpE	27	87	64	326	108	229
gene-HO396_06455	trpL	0	2	5	99	10	13
gene-HO396_06460	yciV	124	93	304	1191	172	370
gene-HO396_06465		139	213	586	735	282	688
gene-HO396_06470		11	30	58	105	32	75
gene-HO396_06475		0	107	0	245	3	395
gene-HO396_06480		15	161	27	383	55	363
gene-HO396_06485	rluB	109	173	428	724	149	766
gene-HO396_06490	cobO	92	79	214	251	77	292
gene-HO396_06495		104	192	208	1104	93	631
gene-HO396_06500	sohB	254	1470	712	9683	221	2425
gene-HO396_06505		99	419	319	1844	118	588
gene-HO396_06510	topA	1136	760	1936	10372	1664	4830
gene-HO396_06515	cysB	293	360	778	711	205	393
gene-HO396_06520		16	202	38	1157	9	577
gene-HO396_06525		55	42	129	428	34	151
gene-HO396_06530		2	50	10	212	9	50
gene-HO396_06535	acnA	428	323	1618	2925	462	1748
gene-HO396_06540	ribA	147	513	534	2338	246	1108
gene-HO396_06545	pgpB	88	392	127	502	95	538
gene-HO396_06550	lapA	261	360	188	3394	113	1402
gene-HO396_06555	lapB	365	232	558	3847	309	708
gene-HO396_06560	pyrF	47	445	233	370	120	175
gene-HO396_06565	yciH	8	16	76	152	24	59
gene-HO396_06570	osmB	0	7	41	61	22	11
gene-HO396_06575		159	203	452	600	321	811
gene-HO396_06580		49	298	99	491	46	534
gene-HO396_06585	pdeR	164	841	108	628	315	600
gene-HO396_06590		0	1	5	2	5	3
gene-HO396_06595	rnb	705	489	3474	914	802	879
gene-HO396_06600		116	2136	427	611	87	301
gene-HO396_06605	fabI	652	704	2486	3793	930	6711
gene-HO396_06610		10	76	43	261	35	202
gene-HO396_06615	sapF	51	123	130	245	65	221
gene-HO396_06620	sapD	128	407	189	571	106	368
gene-HO396_06625	sapC	38	71	90	375	85	347
gene-HO396_06630	sapB	44	1543	120	4152	64	3566
gene-HO396_06635	sapA	157	173	244	613	206	517
gene-HO396_06640		9	14	56	181	36	101
gene-HO396_06645	puuP	19	22	118	109	98	103
gene-HO396_06650		2	2	4	18	5	6
gene-HO396_06655	puuA	143	180	116	554	180	494
gene-HO396_06660	puuD	48	723	21	3493	51	904
gene-HO396_06665	puuR	57	86	79	1053	62	295
gene-HO396_06670	puuC	17	16	97	133	157	145
gene-HO396_06675	puuB	6	7	79	20	91	45
gene-HO396_06680	puuE	33	48	122	156	96	90
gene-HO396_06685	pspF	160	707	53	1137	123	486
gene-HO396_06690	pspA	586	726	560	1434	431	1324
gene-HO396_06695	pspB	85	37	56	161	68	184
gene-HO396_06700	pspC	105	24	66	38	107	43
gene-HO396_06705	pspD	48	9	50	20	66	28
gene-HO396_06710	pspE	96	476	650	101	232	61
gene-HO396_06715	ycjM	9	52	9	58	33	208
gene-HO396_06720		1	46	24	60	75	90
gene-HO396_06725		0	23	11	82	47	99
gene-HO396_06730		2	515	19	26	41	58
gene-HO396_06735		1	20	37	45	77	523
gene-HO396_06740		8	54	39	173	79	136
gene-HO396_06745		8	9	40	57	53	61
gene-HO396_06750	ycjT	13	64	61	162	124	203
gene-HO396_06755	pgmB	1	29	14	15	22	22
gene-HO396_06760		5	14	37	89	106	491
gene-HO396_06765	ompG	9	48	31	65	200	78
gene-HO396_06770		16	173	70	1392	62	360
gene-HO396_06775		58	212	259	1548	228	455
gene-HO396_06780		38	62	238	823	142	259
gene-HO396_06785	tyrR	402	895	430	1706	410	1638
gene-HO396_06790	tpx	486	1020	809	1075	367	691
gene-HO396_06795	ycjG	316	379	271	1194	160	463
gene-HO396_06800	mpaA	110	945	150	754	117	309
gene-HO396_06805		1	16	2	50	6	33
gene-HO396_06810		0	6	1	8	0	73
gene-HO396_06815		6	30	7	58	33	159
gene-HO396_06820	pgrR	17	265	18	923	51	649
gene-HO396_06825	mppA	153	471	86	291	142	691
gene-HO396_06830	ynaI	37	337	116	586	112	345
gene-HO396_06835		192	433	189	2151	64	787
gene-HO396_06840	uspE	558	1550	2751	23014	926	6780
gene-HO396_06845	fnr	950	4066	5174	29344	884	10669
gene-HO396_06850	ogt	92	36	125	142	58	83
gene-HO396_06855	abgT	13	50	51	140	87	261
gene-HO396_06860	abgB	46	53	87	130	135	113
gene-HO396_06865	abgA	10	59	49	192	67	92
gene-HO396_06870		33	50	89	270	102	133
gene-HO396_06875	smrA	74	139	64	473	151	172
gene-HO396_06880	dgcM	68	342	77	702	122	321
gene-HO396_06885	zntB	109	411	259	5177	439	1288
gene-HO396_06890	dbpA	62	638	133	259	99	274
gene-HO396_06895	ttcA	204	525	358	6830	287	718
gene-HO396_06900		8	63	31	199	112	518
gene-HO396_06905	xisR	3	2	1	1	12	31
gene-HO396_06910	rcbA	0	19	7	29	22	256
gene-HO396_06915	ralR	0	5	1	23	26	143
gene-HO396_06920	recT	4	16	12	42	128	204
gene-HO396_06925		10	890	9	109	102	460
gene-HO396_06930		0	10	4	8	7	106
gene-HO396_06935		0	0	0	4	2	133
gene-HO396_06940	kilR	0	1	1	7	16	80
gene-HO396_06945		3	149	21	96	66	223
gene-HO396_06950		0	104	3	11	12	33
gene-HO396_06955	essD	1	18	0	92	1	107
gene-HO396_06960		0	12	1	22	3	27
gene-HO396_06965		9	5	146	88	59	63
gene-HO396_06970		1	75	5	17	18	39
gene-HO396_06975	rzoD	0	13	6	31	19	43
gene-HO396_06980		15	105	229	957	143	718
gene-HO396_06985		0	13	14	49	5	109
gene-HO396_06990		4	42	9	109	15	138
gene-HO396_06995		4	29	2	98	11	206
gene-HO396_07000		5	11	6	22	11	21
gene-HO396_07005		1	6	3	72	3	39
gene-HO396_07010		6	29	13	37	18	189
gene-HO396_07015	ydfK	4	4	8	11	12	49
gene-HO396_07020		5	39	4	14	2	76
gene-HO396_07025		21	346	21	260	31	556
gene-HO396_07030	uspF	78	498	337	2290	155	1504
gene-HO396_07035	ompN	9	529	55	645	88	410
gene-HO396_07040	nifJ	165	560	2708	9449	1095	3750
gene-HO396_07045		26	68	108	619	55	148
gene-HO396_07050	hslJ	32	659	389	3718	135	601
gene-HO396_07055	ldhA	147	2623	545	24340	415	5394
gene-HO396_07060		110	392	281	954	213	772
gene-HO396_07065		1	94	2	116	3	202
gene-HO396_07070		9	164	13	410	25	341
gene-HO396_07075	feaR	28	196	99	775	60	252
gene-HO396_07080	feaB	179	1167	91	534	168	155
gene-HO396_07085	tynA	24	110	46	380	129	243
gene-HO396_07090		4	118	19	581	16	229
gene-HO396_07090		4	118	19	581	16	229
gene-HO396_07095	pdxI	180	104	289	872	458	396
gene-HO396_07100		52	218	38	1874	116	778
gene-HO396_07105		2	106	12	1664	31	77
gene-HO396_07110		0	105	6	75	48	64
gene-HO396_07115		38	148	48	800	123	199
gene-HO396_07120		24	166	74	427	90	225
gene-HO396_07125	azoR	47	560	104	1909	81	1121
gene-HO396_07130	hrpA	1685	1250	2280	4970	1055	1917
gene-HO396_07135		58	91	137	643	101	214
gene-HO396_07140	aldA	22	206	133	3009	99	763
gene-HO396_07145	gap	59	204	85	463	148	376
gene-HO396_07150		0	85	2	237	1	348
gene-HO396_07155	cybB	180	504	182	902	106	490
gene-HO396_07160		54	9	171	82	80	44
gene-HO396_07165	hokB	113	86	490	284	237	285
gene-HO396_07170	trg	60	808	164	1501	172	425
gene-HO396_07175		240	1555	149	1839	91	317
gene-HO396_07180		37	67	74	873	89	208
gene-HO396_07185	opgD	289	527	664	2825	302	1045
gene-HO396_07190		80	133	1486	1441	246	512
gene-HO396_07195	rimL	13	251	48	951	40	784
gene-HO396_07200		8	242	16	137	34	102
gene-HO396_07205	tehA	112	283	244	669	129	332
gene-HO396_07210	tehB	41	2602	101	1125	95	1192
gene-HO396_07215		52	76	145	287	183	272
gene-HO396_07220	tnpA	18	20	39	70	36	83
gene-HO396_07225	tnpB	155	181	132	700	154	355
gene-HO396_07230	ydcO	51	95	58	334	58	187
gene-HO396_07235	sutR	20	70	25	88	29	167
gene-HO396_07240	rlhA	152	354	291	1720	183	1645
gene-HO396_07245		16	60	7	255	20	97
gene-HO396_07250	hicA	9	8	9	13	18	4
gene-HO396_07255	hicB	39	211	27	121	41	83
gene-HO396_07260		121	129	205	619	123	327
gene-HO396_07265		17	118	46	1479	65	248
gene-HO396_07270		6	62	51	103	54	67
gene-HO396_07275		9	39	44	313	81	129
gene-HO396_07280		5	3441	30	140	42	141
gene-HO396_07285	patD	17	28	63	114	86	124
gene-HO396_07290	yncL	7	25	16	623	7	79
gene-HO396_07295	ortT	23	9	60	13	88	13
gene-HO396_07300		46	140	170	172	92	133
gene-HO396_07305		78	41	233	196	56	72
gene-HO396_07310	mddA	131	270	363	812	95	219
gene-HO396_07315	curA	16	646	91	2123	80	513
gene-HO396_07320	mcbR	24	150	37	692	81	339
gene-HO396_07325		58	635	229	1001	382	1425
gene-HO396_07330		161	103	389	674	323	132
gene-HO396_07335	ansP	158	101	128	144	263	181
gene-HO396_07340		1	56	0	413	21	113
gene-HO396_07345		0	31	0	7	3	26
gene-HO396_07350		1	1	3	2	9	2
gene-HO396_07355		11	237	75	395	72	1555
gene-HO396_07360		0	287	1	639	4	1933
gene-HO396_07365		0	15	2	4	3	12
gene-HO396_07370		1	41	4	56	26	423
gene-HO396_07375		0	28	0	64	20	204
gene-HO396_07380	pptA	1	7	11	68	17	66
gene-HO396_07385		9	14	29	91	21	46
gene-HO396_07390	nhoA	25	337	42	222	22	258
gene-HO396_07395		251	262	585	248	182	183
gene-HO396_07400	narI	13	105	28	140	29	107
gene-HO396_07405	narW	3	31	36	52	22	25
gene-HO396_07410	narH	9	16	77	86	98	140
gene-HO396_07415	narZ	48	1288	212	500	302	369
gene-HO396_07420	narU	6	207	56	276	86	363
gene-HO396_07425		1	14	1	10	6	88
gene-HO396_07430		0	0	1	0	7	8
gene-HO396_07435	yddG	36	100	38	42	45	59
gene-HO396_07440	fdnG	24	330	87	122	177	168
gene-HO396_07445	fdnH	2	21	38	64	75	80
gene-HO396_07450	fdnI	11	4335	60	70	117	933
gene-HO396_07455		179	643	391	1548	99	427
gene-HO396_07460	adhP	24	73	53	58	64	98
gene-HO396_07465	maeA	615	585	1537	2347	761	953
gene-HO396_07470	sra	16	60	418	495	38	121
gene-HO396_07475	bdm	0	14	0	45	6	106
gene-HO396_07480	osmC	49	31	120	112	51	78
gene-HO396_07485		17	65	64	74	40	121
gene-HO396_07490		5	872	59	80	33	242
gene-HO396_07495		13	4260	37	98	61	96
gene-HO396_07500		15	156	37	80	65	76
gene-HO396_07505		26	165	47	509	93	438
gene-HO396_07510	ddpX	2	37	13	118	14	40
gene-HO396_07515	dosP	20	82	48	196	141	198
gene-HO396_07520	dosC	16	134	25	136	51	387
gene-HO396_07525		90	223	222	873	258	442
gene-HO396_07530	gadC	23	141	79	408	139	297
gene-HO396_07535		12	61	49	82	98	303
gene-HO396_07540		47	893	41	345	210	823
gene-HO396_07545		22	173	19	205	77	357
gene-HO396_07550		4	201	8	168	48	486
gene-HO396_07555		0	47	1	11	2	13
gene-HO396_07560		7	33	10	59	45	184
gene-HO396_07565		25	136	53	793	130	954
gene-HO396_07570	ydeO	2	24	4	15	23	138
gene-HO396_07575	safA	0	1	1	1	3	7
gene-HO396_07580	ydeP	36	164	64	347	291	656
gene-HO396_07585		2	20	4	16	24	175
gene-HO396_07590		4	35	2	8	14	87
gene-HO396_07595		0	68	1	21	22	203
gene-HO396_07600		2	53	5	42	22	149
gene-HO396_07605		0	33	1	52	18	116
gene-HO396_07610		0	17	2	2	4	73
gene-HO396_07615		2	95	8	39	38	112
gene-HO396_07620		2	37	8	24	28	84
gene-HO396_07625	hipA	19	128	32	178	124	126
gene-HO396_07630	hipB	36	127	23	183	49	193
gene-HO396_07635		12	11968	31	189	53	183
gene-HO396_07640		10	57	24	32	49	94
gene-HO396_07645	lsrB	4	17	9	58	49	101
gene-HO396_07650	lsrF	3	38	12	42	33	128
gene-HO396_07655	lsrG	4	15	10	90	21	61
gene-HO396_07660	tam	10	212	28	351	54	338
gene-HO396_07665		10	72	40	219	40	366
gene-HO396_07670	uxaB	17	46	118	175	138	200
gene-HO396_07675		79	317	243	3368	172	1514
gene-HO396_07680		14	5	19	68	56	132
gene-HO396_07685	glsB	61	47	149	236	195	464
gene-HO396_07690	sad	71	133	214	1755	718	4600
gene-HO396_07695		25	748	27	2757	45	593
gene-HO396_07700	yneK	0	162	12	167	31	226
gene-HO396_07705	ydeA	36	123	138	1430	70	236
gene-HO396_07710	marC	207	185	228	702	173	208
gene-HO396_07715		222	256	93	771	150	232
gene-HO396_07720		112	132	12	4930	46	473
gene-HO396_07725	marR	40	467	44	10658	80	1539
gene-HO396_07730	marA	46	34	362	530	98	164
gene-HO396_07735	marB	14	15	124	80	38	74
gene-HO396_07740	eamA	99	428	133	3383	86	525
gene-HO396_07745	ydeE	72	236	82	238	71	198
gene-HO396_07750	mgtS	27	126	9	56	6	60
gene-HO396_07755	dgcZ	112	81	100	146	295	343
gene-HO396_07760	ydeI	0	4	10	33	58	47
gene-HO396_07765		3	45	7	510	20	394
gene-HO396_07770	dcp	102	370	289	2589	135	951
gene-HO396_07775	ydfG	299	507	1418	2284	311	1096
gene-HO396_07780	ydfH	189	3212	377	13742	160	2634
gene-HO396_07785	ydfZ	4	26	29	32	41	105
gene-HO396_07790		39	144	76	171	98	191
gene-HO396_07795		13	198	28	397	148	265
gene-HO396_07800		0	52	0	25	7	75
gene-HO396_07805	ydfK	0	8	3	3	5	12
gene-HO396_07810		6	79	9	139	34	280
gene-HO396_07815		0	1	2	9	7	13
gene-HO396_07820		8	2	2	19	17	15
gene-HO396_07825		1	264	13	226	31	694
gene-HO396_07830		0	19	5	80	9	69
gene-HO396_07835		13	80	13	53	48	501
gene-HO396_07840		3	7	5	3	29	5
gene-HO396_07845		1	19	2	0	6	9
gene-HO396_07850		0	137	3	605	2	229
gene-HO396_07850		0	137	3	605	2	229
gene-HO396_07855		7	25	3	4	12	25
gene-HO396_07860		9	88	6	35	24	149
gene-HO396_07865		17	358	34	504	182	406
gene-HO396_07870		6	104	21	101	102	119
gene-HO396_07875		14	34	7	45	34	45
gene-HO396_07880		17	71	11	65	20	148
gene-HO396_07885		4209	331	5977	414	3097	256
gene-HO396_07890		4	1535	49	800	50	284
gene-HO396_07895		2	111	16	167	56	156
gene-HO396_07900		8	30	8	168	54	259
gene-HO396_07905		1	56	6	132	20	258
gene-HO396_07910		2	3	0	21	1	25
gene-HO396_07915		43	11559	35	61036	18	12836
gene-HO396_07920		0	4	1	17	7	27
gene-HO396_07925		7	35	43	51	38	82
gene-HO396_07930		6	2215	34	43	22	61
gene-HO396_07935	dicB	3	1	0	0	2	30
gene-HO396_07940	ydfD	3	32	1	6	3	26
gene-HO396_07945		0	0	2	20	10	68
gene-HO396_07950	xisR	3	8	0	16	5	58
gene-HO396_07955		26	237	11	76	48	364
gene-HO396_07960		0	0	0	10	4	33
gene-HO396_07965		15	243	47	287	136	811
gene-HO396_07970	rspA	14	30	17	65	63	214
gene-HO396_07975		22	20	38	51	12	54
gene-HO396_07980		34	1782	69	4586	42	2264
gene-HO396_07985	speG	29	721	98	3261	79	1164
gene-HO396_07990		61	1724	13	485	31	1187
gene-HO396_07995		4	24	16	83	14	22
gene-HO396_08000		17	499	50	529	97	285
gene-HO396_08005		31	269	95	1065	149	690
gene-HO396_08010	dmsB	5	7	47	158	31	15
gene-HO396_08015		67	53	245	441	197	161
gene-HO396_08020	dmsD	70	277	226	902	94	1672
gene-HO396_08025	clcB	27	145	146	658	111	289
gene-HO396_08030	bioD	69	116	144	901	110	353
gene-HO396_08035	mlc	89	607	156	1315	135	1419
gene-HO396_08040		19	968	34	271	29	177
gene-HO396_08045		57	105	201	861	253	595
gene-HO396_08050		5	62	29	2208	61	170
gene-HO396_08055		2	181	7	353	16	303
gene-HO396_08060		410	1251	394	679	274	597
gene-HO396_08065	mdtI	8	4	5	6	28	12
gene-HO396_08070	mdtJ	30	70	7	108	51	67
gene-HO396_08075	tqsA	43	1003	38	209	72	212
gene-HO396_08080	pntB	231	367	496	2520	576	703
gene-HO396_08085	pntA	385	5443	492	1539	455	1284
gene-HO396_08090		38	119	169	988	106	331
gene-HO396_08095		66	79	247	93	120	262
gene-HO396_08100	folM	74	503	93	427	72	228
gene-HO396_08105		142	60	155	184	59	85
gene-HO396_08110	rstA	71	3136	68	4703	88	1770
gene-HO396_08115	rstB	113	216	189	2153	117	473
gene-HO396_08120	tus	33	142	67	330	63	186
gene-HO396_08125	fumC	42	176	196	2126	76	337
gene-HO396_08130	fumB	507	10139	1208	75783	431	5008
gene-HO396_08135	manA	127	992	395	3977	247	1397
gene-HO396_08140		317	793	488	4291	354	1242
gene-HO396_08145	uidC	19	123	35	377	87	611
gene-HO396_08150	uidB	12	160	19	658	70	388
gene-HO396_08155	uidA	12	360	50	421	107	277
gene-HO396_08160	uidR	160	2657	582	2535	234	1286
gene-HO396_08165	hdhA	82	142	276	867	146	191
gene-HO396_08170	malI	27	20	65	109	65	93
gene-HO396_08175	malX	266	600	209	926	306	578
gene-HO396_08180	malY	97	430	230	599	133	218
gene-HO396_08185	add	170	376	948	1976	180	611
gene-HO396_08190		190	114	849	985	156	244
gene-HO396_08195	blr	40	956	40	799	33	926
gene-HO396_08200	ydgT	28	535	101	1337	65	510
gene-HO396_08205		56	45	206	410	117	256
gene-HO396_08210	rsxA	42	35	52	132	99	188
gene-HO396_08215	rsxB	63	75	116	249	99	510
gene-HO396_08220	rsxC	102	433	440	1492	299	1041
gene-HO396_08225	rsxD	26	155	146	1096	112	848
gene-HO396_08230	rsxG	17	17	103	168	60	239
gene-HO396_08235	rsxE	5	20	108	239	66	314
gene-HO396_08240	nth	14	78	124	496	113	1119
gene-HO396_08245	dtpA	308	283	539	1081	874	1317
gene-HO396_08250	gstA	173	241	188	1446	142	498
gene-HO396_08255	pdxY	72	120	324	398	193	231
gene-HO396_08260	tyrS	749	424	1694	3472	951	2018
gene-HO396_08265	pdxH	63	76	391	665	128	201
gene-HO396_08270	mliC	11	35	74	152	26	503
gene-HO396_08275	anmK	194	296	837	2530	206	864
gene-HO396_08280	slyB	1141	587	2417	2042	1309	1499
gene-HO396_08285	slyA	463	2320	2079	10436	293	1175
gene-HO396_08290		12	14	11	221	31	69
gene-HO396_08295		10	64	60	440	73	249
gene-HO396_08300		60	192	189	516	168	407
gene-HO396_08305	sodC	22	51	109	191	60	112
gene-HO396_08310		64	628	349	2954	135	874
gene-HO396_08315		5	28	19	129	17	55
gene-HO396_08320	nemR	10	264	121	910	45	468
gene-HO396_08325	nemA	29	180	233	2041	146	608
gene-HO396_08330	gloA	148	142	197	401	141	742
gene-HO396_08335	rnt	51	1517	197	11485	68	1504
gene-HO396_08340		114	337	761	1255	336	542
gene-HO396_08345	grxD	303	437	1741	3857	367	1820
gene-HO396_08350	mepH	92	1761	223	548	160	730
gene-HO396_08355	sodB	1661	3580	18637	34992	5399	22444
gene-HO396_08360		191	176	197	257	230	192
gene-HO396_08365	ynhF	20	132	12	301	26	384
gene-HO396_08370	purR	380	138	572	916	416	276
gene-HO396_08375		109	424	116	955	112	466
gene-HO396_08380		787	259	1707	1214	283	408
gene-HO396_08385	cfa	719	5858	3586	120641	1189	9292
gene-HO396_08390	ribE	204	505	656	525	192	255
gene-HO396_08395	mdtK	93	244	167	766	233	417
gene-HO396_08400		52	672	96	9017	104	1390
gene-HO396_08415		93	625	992	10875	133	2219
gene-HO396_08420		14	220	45	510	87	367
gene-HO396_08425		5	15	41	116	33	60
gene-HO396_08430		11	15	21	99	28	65
gene-HO396_08435		9	6	19	56	32	41
gene-HO396_08440		11	132	18	87	32	39
gene-HO396_08445		12	43	37	147	60	308
gene-HO396_08450		4	21	7	150	16	214
gene-HO396_08455	fumD	13	617	42	567	61	1430
gene-HO396_08460	pykF	356	1309	2748	56102	862	12390
gene-HO396_08465	lpp	690	5757	15127	15403	4807	4896
gene-HO396_08470	ldtE	60	205	267	544	130	194
gene-HO396_08475	sufE	13	49	78	833	46	151
gene-HO396_08480	sufS	74	283	301	2849	124	415
gene-HO396_08485	sufD	32	40	164	510	94	118
gene-HO396_08490	sufC	20	42	113	369	51	91
gene-HO396_08495	sufB	16	66	114	471	56	114
gene-HO396_08500		28	925	255	7865	35	1779
gene-HO396_08505	menI	59	16	258	202	81	80
gene-HO396_08510		382	338	857	1899	367	576
gene-HO396_08515	ydiK	212	69	506	684	351	227
gene-HO396_08525		7	15	8	31	23	55
gene-HO396_08530		1	37	7	46	22	204
gene-HO396_08535		3	279	12	55	20	92
gene-HO396_08540	ydiB	3	7	5	26	28	67
gene-HO396_08545	aroD	57	87	127	463	83	307
gene-HO396_08550		4	421	14	536	60	212
gene-HO396_08555		7	21	18	107	80	84
gene-HO396_08560		10	86	12	215	38	116
gene-HO396_08565		7	19	20	24	35	73
gene-HO396_08570		20	617	51	65	82	58
gene-HO396_08575		10	63	50	127	75	230
gene-HO396_08580		1	0	8	12	10	23
gene-HO396_08585	fadK	19	61	95	208	137	184
gene-HO396_08590	ppsA	588	13971	2084	4811	1136	883
gene-HO396_08595	ppsR	21	182	54	864	72	485
gene-HO396_08600	aroH	58	512	277	5920	118	1419
gene-HO396_08605	hemP	0	74	27	27	13	87
gene-HO396_08610		45	58	250	452	131	420
gene-HO396_08615	ydiV	51	212	59	157	96	252
gene-HO396_08620		139	1680	588	3627	156	2917
gene-HO396_08625	btuD	53	51	135	385	87	182
gene-HO396_08630	btuE	41	93	172	531	74	443
gene-HO396_08635	btuC	80	721	168	7692	105	1911
gene-HO396_08640	ihfA	2142	162	3912	1038	2593	731
gene-HO396_08645	pheT	957	1456	2804	9314	2322	5159
gene-HO396_08650	pheS	280	54	734	1160	445	775
gene-HO396_08655	pheM	14	221	0	7	13	8
gene-HO396_08660	rplT	2205	698	5755	3213	6214	443
gene-HO396_08665	rpmI	1692	190	3527	123	4495	194
gene-HO396_08670	infC	5065	4236	11981	18806	10597	11495
gene-HO396_08675	thrS	2557	8664	5544	106631	3393	24480
gene-HO396_08680	espL1	0	424	16	345	39	370
gene-HO396_08685		2	9	1	39	2	56
gene-HO396_08690		14	42	64	86	106	196
gene-HO396_08695	pfkB	123	612	626	7136	288	798
gene-HO396_08700	ghoS	5	75	47	2136	24	367
gene-HO396_08705		285	750	1824	1243	404	770
gene-HO396_08710		160	1727	305	1844	138	3511
gene-HO396_08715	hxpB	100	127	117	253	103	238
gene-HO396_08720		50	201	14	76	87	77
gene-HO396_08725	tcyP	2999	348	2322	2185	1236	657
gene-HO396_08730		3	54	3	79	7	187
gene-HO396_08735	cedA	4	27	7	114	29	90
gene-HO396_08740	katE	15	552	77	205	133	462
gene-HO396_08745	chbG	103	91	188	221	151	124
gene-HO396_08750	celF	24	317	40	131	75	244
gene-HO396_08755	chbR	5	50	28	83	33	144
gene-HO396_08760	chbA	10	59	9	295	28	331
gene-HO396_08765	chbC	11	29	20	142	59	78
gene-HO396_08770	chbB	45	90	86	155	34	65
gene-HO396_08775	osmE	25	129	156	1094	77	1054
gene-HO396_08780	nadE	52	1274	113	808	131	1170
gene-HO396_08785	cho	335	623	503	1505	190	586
gene-HO396_08790	ves	16	58	50	57	75	49
gene-HO396_08795	spy	10	18	78	89	132	131
gene-HO396_08800	astE	13	11	84	86	149	99
gene-HO396_08805	astB	34	12	111	87	89	87
gene-HO396_08810	astD	30	18	98	199	116	83
gene-HO396_08815	astA	12	8	57	57	49	41
gene-HO396_08820	astC	25	70	136	562	68	247
gene-HO396_08825	xthA	160	138	257	499	141	373
gene-HO396_08830		7	193	15	114	27	166
gene-HO396_08835		4	6	9	67	31	77
gene-HO396_08840		2	167	35	788	69	421
gene-HO396_08845		18	10	47	277	33	106
gene-HO396_08850		15	54	149	137	109	135
gene-HO396_08855		17	260	106	122	86	62
gene-HO396_08860		25	20	68	92	60	80
gene-HO396_08865	ynjE	23	21	135	104	102	90
gene-HO396_08870		47	16	109	96	55	42
gene-HO396_08875	nudG	16	17	19	26	23	22
gene-HO396_08880		30	53	24	152	22	80
gene-HO396_08885	gdhA	2391	531	2343	2505	890	642
gene-HO396_08890		31	119	23	95	53	321
gene-HO396_08895	topB	310	373	1128	2709	621	848
gene-HO396_08900	selD	346	138	1055	628	401	445
gene-HO396_08905		80	955	137	1244	80	1162
gene-HO396_08910	sppA	369	856	615	7465	474	1734
gene-HO396_08915	ansA	36	74	114	281	88	400
gene-HO396_08920		38	65	166	395	51	169
gene-HO396_08925		13	79	33	307	87	1256
gene-HO396_08930		14	192	82	837	68	284
gene-HO396_08935	ydjG	12	496	18	51	78	127
gene-HO396_08940		2	58	9	48	56	297
gene-HO396_08945		2	50	6	123	52	335
gene-HO396_08950		4	17	9	67	66	248
gene-HO396_08955		0	103	20	52	66	141
gene-HO396_08960		10	35	37	153	47	231
gene-HO396_08965		44	641	44	1636	47	606
gene-HO396_08970	msrB	124	1484	103	5458	60	1519
gene-HO396_08975	gapA	1292	2120	14516	33753	8497	13773
gene-HO396_08980		20	120	137	1609	140	939
gene-HO396_08985	yeaE	105	50	170	275	152	301
gene-HO396_08990	mipA	247	265	577	453	324	1374
gene-HO396_08995	yeaG	31	143	95	331	152	267
gene-HO396_09000		7	87	18	235	80	167
gene-HO396_09005		8	133	302	1149	37	537
gene-HO396_09010		47	1322	336	2128	125	1307
gene-HO396_09015	yeaK	79	41	286	758	86	219
gene-HO396_09020		7	15	18	47	8	63
gene-HO396_09025		50	47	279	685	53	132
gene-HO396_09030	nimR	14	149	63	329	73	410
gene-HO396_09035	nimT	36	56	83	167	123	83
gene-HO396_09040		41	36	99	91	53	74
gene-HO396_09045	yoaF	111	85	194	316	55	115
gene-HO396_09050	dgcP	154	485	885	1386	200	908
gene-HO396_09055	yoaK	2	16	33	351	6	130
gene-HO396_09060	yoaJ	0	12	0	38	2	6
gene-HO396_09065		30	50	313	276	44	162
gene-HO396_09070		0	12	8	35	11	102
gene-HO396_09075	yeaR	1	6	3	29	15	43
gene-HO396_09080		0	342	4	1753	8	2331
gene-HO396_09085		59	79	733	611	37	95
gene-HO396_09090	leuE	176	95	188	215	143	493
gene-HO396_09095	dmlR	24	78	148	243	58	226
gene-HO396_09100	dmlA	155	50	3264	1485	278	158
gene-HO396_09105	yeaV	9	22	35	67	80	128
gene-HO396_09110	yeaW	6	2363	23	79	48	169
gene-HO396_09115	yeaX	13	227	41	245	55	175
gene-HO396_09120	rnd	46	124	101	112	85	146
gene-HO396_09125	fadD	365	361	782	2478	598	1208
gene-HO396_09130	yeaY	374	1435	842	2466	371	1278
gene-HO396_09135	tsaB	43	94	356	188	107	668
gene-HO396_09140		246	2169	655	1167	316	612
gene-HO396_09145		82	518	439	3991	169	4749
gene-HO396_09150		170	5495	122	9324	62	2298
gene-HO396_09155		36	222	97	383	37	210
gene-HO396_09160	pabB	86	184	187	600	155	522
gene-HO396_09165		24	134	93	165	57	173
gene-HO396_09170	sdaA	610	578	2545	5756	580	3622
gene-HO396_09175		32	61	66	506	94	441
gene-HO396_09180	yoaE	200	210	462	274	233	231
gene-HO396_09185	manX	207	228	974	1841	881	2666
gene-HO396_09190	manY	179	31037	1152	228683	806	13603
gene-HO396_09195	manZ	225	181	1856	3709	1122	1446
gene-HO396_09200		15	168	60	882	35	1475
gene-HO396_09205	mntP	89	75	137	100	81	255
gene-HO396_09210	rlmA	93	82	234	219	140	262
gene-HO396_09215	cspE	289	417	2757	483	1059	340
gene-HO396_09220		68	31	603	243	209	91
gene-HO396_09225		85	143	185	140	177	369
gene-HO396_09230	mgrB	68	21	50	74	78	143
gene-HO396_09235		16	32	21	205	35	190
gene-HO396_09240	kdgR	63	257	158	1285	85	655
gene-HO396_09245		33	131	79	412	65	262
gene-HO396_09250	htpX	422	1152	2067	7460	650	3484
gene-HO396_09255	prc	1137	3808	3293	15106	1380	4202
gene-HO396_09260	proQ	3491	2662	5540	3710	4520	1204
gene-HO396_09265	msrC	383	218	728	375	292	378
gene-HO396_09270	yebS	223	440	345	1651	240	1023
gene-HO396_09275	yebT	188	575	550	2628	291	1481
gene-HO396_09280	rsmF	68	286	147	258	129	299
gene-HO396_09285		5	142	25	357	20	298
gene-HO396_09290		13	55	20	145	24	138
gene-HO396_09295	pphA	23	116	37	253	45	149
gene-HO396_09300		128	135	557	917	237	355
gene-HO396_09305	copD	258	1788	616	11495	373	1379
gene-HO396_09310	yobA	202	415	257	4567	194	619
gene-HO396_09315	holE	28	818	25	2178	66	1317
gene-HO396_09320		95	127	201	179	122	143
gene-HO396_09325	exoX	100	167	226	522	119	387
gene-HO396_09330	ptrB	86	167	267	677	168	833
gene-HO396_09335		98	171	646	1480	240	806
gene-HO396_09340	yebF	276	61	415	207	441	60
gene-HO396_09345	yebG	282	3132	317	23004	294	12431
gene-HO396_09350	purT	13	137	54	364	51	298
gene-HO396_09355	kdgA	394	104	942	1511	674	391
gene-HO396_09360	edd	673	104	936	392	588	1047
gene-HO396_09365	zwf	626	989	1538	20791	1091	4116
gene-HO396_09370	hexR	122	405	492	1151	236	1106
gene-HO396_09375	pyk	170	171	2171	997	501	971
gene-HO396_09380	lpxM	311	280	446	1267	208	1122
gene-HO396_09385	mepM	1625	2292	2530	6033	812	4292
gene-HO396_09390	znuA	762	444	724	395	188	330
gene-HO396_09395	znuC	781	1275	363	1956	210	1110
gene-HO396_09400	znuB	643	152	577	603	192	387
gene-HO396_09405	ruvB	503	117	834	691	487	305
gene-HO396_09410	ruvA	400	136	472	208	244	116
gene-HO396_09415		0	40	1	20	10	250
gene-HO396_09420		9	70	2	94	72	480
gene-HO396_09425	ruvC	88	22	747	187	286	110
gene-HO396_09430		176	151	951	1943	333	1655
gene-HO396_09435	nudB	77	77	403	204	163	178
gene-HO396_09440	aspS	693	1522	1155	12082	504	4414
gene-HO396_09445		110	103	255	351	103	159
gene-HO396_09450		34	115	102	142	83	162
gene-HO396_09455		58	19	187	198	101	117
gene-HO396_09460	cmoA	37	185	110	264	76	978
gene-HO396_09465	cmoB	60	182	241	890	144	939
gene-HO396_09470	torZ	113	398	109	2092	196	911
gene-HO396_09475		6	17	7	54	34	135
gene-HO396_09480	cutC	465	1294	1040	1785	884	623
gene-HO396_09485		128	41	229	621	198	181
gene-HO396_09490	argS	409	574	971	3507	478	2007
gene-HO396_09495		8	381	10	3282	72	769
gene-HO396_09500	flhe	8	2	16	48	54	131
gene-HO396_09505	flhA	72	59	128	614	203	671
gene-HO396_09510	flhB	7	40	53	391	90	1107
gene-HO396_09515	cheZ	8	20	51	65	70	60
gene-HO396_09520	cheY	5	32	27	335	40	565
gene-HO396_09525	cheB	1	5	24	64	44	111
gene-HO396_09530	cheR	15	73	51	3799	83	226
gene-HO396_09535	tap	5	55	35	105	92	149
gene-HO396_09540	tar	23	70	37	144	82	256
gene-HO396_09545	cheW	8	75	62	137	62	305
gene-HO396_09550	cheA	9	42	80	362	168	297
gene-HO396_09555	motB	6	143	24	74	50	173
gene-HO396_09560	motA	7	74	21	198	33	143
gene-HO396_09565	flhC	78	369	356	1161	129	245
gene-HO396_09570	flhD	56	99	207	552	92	255
gene-HO396_09575	uspC	78	117	120	278	61	326
gene-HO396_09580	otsA	53	103	475	1710	158	595
gene-HO396_09585	otsB	13	619	133	3678	65	565
gene-HO396_09590	araH	56	504	1033	7822	441	14256
gene-HO396_09595	araG	140	466	3171	4579	954	4211
gene-HO396_09600	araF	552	3080	7581	38564	1612	22224
gene-HO396_09605		215	206	423	2201	240	652
gene-HO396_09610		6	372	6	359	13	618
gene-HO396_09615	azuC	3	126	3	583	15	104
gene-HO396_09620		11	108	15	68	25	356
gene-HO396_09625	ftnA	595	4181	1128	52830	317	19178
gene-HO396_09630		6	54	14	51	19	100
gene-HO396_09635	tyrP	127	223	122	571	216	412
gene-HO396_09640	yecA	186	271	374	1198	169	482
gene-HO396_09660	pgsA	163	550	618	2293	250	1528
gene-HO396_09665	uvrC	120	207	449	1673	166	664
gene-HO396_09670	uvrY	10	256	60	545	24	232
gene-HO396_09675		0	103	0	234	0	366
gene-HO396_09680	hchA	32	62	57	34	135	82
gene-HO396_09685	hprS	202	5894	74	5921	110	2170
gene-HO396_09690	hprR	134	540	14	321	88	1075
gene-HO396_09695	hiuH	12	85	10	86	15	200
gene-HO396_09700	msrP	13	53	36	60	59	88
gene-HO396_09705	msrQ	27	191	33	222	51	497
gene-HO396_09710	zinT	50	71	53	49	51	301
gene-HO396_09715		54	270	56	1028	125	768
gene-HO396_09725	mtfA	79	249	527	796	127	416
gene-HO396_09735	yeeJ	197	1255	445	3193	876	2996
gene-HO396_09740		2	56	2	116	23	255
gene-HO396_09745	shiA	269	1170	450	3201	237	1329
gene-HO396_09750	amn	187	714	478	5670	246	1222
gene-HO396_09755		18	118	344	517	490	21214
gene-HO396_09765	yeeO	36	292	54	3241	119	1422
gene-HO396_09775	cbl	39	77	69	128	49	204
gene-HO396_09780	nac	9	73	23	55	44	186
gene-HO396_09790	ldtA	65	92	179	437	125	872
gene-HO396_09795	cobT	15	4972	67	738	77	1135
gene-HO396_09800	cobS	17	99	17	239	36	92
gene-HO396_09805	cobU	117	438	56	663	72	315
gene-HO396_09810		39	122	5	32	43	44
gene-HO396_09815		7	55	4	46	16	106
gene-HO396_09820		1	3	6	7	4	14
gene-HO396_09825		0	1	2	2	1	2
gene-HO396_09830		0	6	19	31	31	117
gene-HO396_09835		3	0	12	1	56	5
gene-HO396_09840		7	19	16	45	18	27
gene-HO396_09845		6	13	10	79	16	42
gene-HO396_09850		356	3304	1576	69896	485	13375
gene-HO396_09855		19	59	116	924	100	404
gene-HO396_09860	sbmC	45	165	96	1167	52	220
gene-HO396_09865	dacD	24	61	44	176	93	221
gene-HO396_09870	sbcB	114	1609	316	6557	166	3966
gene-HO396_09875		484	46	894	1595	86	92
gene-HO396_09880	yeeE	2770	345	3827	4085	361	355
gene-HO396_09885	plaP	109	43	274	95	476	360
gene-HO396_09890	yoeI	6	0	8	1	19	0
gene-HO396_09895		93	121	370	647	327	446
gene-HO396_09900		665	879	1204	4986	519	3406
gene-HO396_09905	hisL	0	134	1	132	2	80
gene-HO396_09910	hisG	57	300	310	4930	122	648
gene-HO396_09915	hisD	137	213	638	1130	166	305
gene-HO396_09920	hisC	70	73	434	753	100	220
gene-HO396_09925	hisB	152	126	366	1439	103	336
gene-HO396_09930	hisH	23	1389	71	128	43	94
gene-HO396_09935	hisA	39	154	300	665	84	266
gene-HO396_09940	hisF	46	110	463	786	132	296
gene-HO396_09945		86	1353	717	34364	165	4656
gene-HO396_09950	wzzB	913	3558	765	6146	1411	7959
gene-HO396_09955	ugd	349	9140	541	3508	1227	37973
gene-HO396_09960	gndA	648	346	2991	4287	1591	914
gene-HO396_09965	cpsG	37	75	267	569	202	219
gene-HO396_09970		13	766	82	1501	74	1100
gene-HO396_09975		0	30	9	150	15	63
gene-HO396_09980		12	1522	75	799	50	615
gene-HO396_09985		15	690	82	961	52	1272
gene-HO396_09990	wzy	21	551	186	1352	79	1143
gene-HO396_09995		29	826	96	1145	38	1081
gene-HO396_10000		29	1924	32	1052	17	306
gene-HO396_10005	vioB	33	735	45	1241	25	490
gene-HO396_10010	vioA	87	1587	114	1190	61	1189
gene-HO396_10015	wzx	122	1024	311	1669	97	2293
gene-HO396_10020	rfbC	77	816	91	759	71	701
gene-HO396_10025	rfbA	92	620	247	2043	82	1124
gene-HO396_10030	rfbD	91	817	113	693	108	356
gene-HO396_10035	rfbB	223	327	259	770	156	958
gene-HO396_10040	galF	39	377	180	2196	232	1497
gene-HO396_10045	wcaM	5	131	29	259	70	434
gene-HO396_10050	wcaL	10	26	53	120	100	101
gene-HO396_10055	wcaK	7	61	52	148	79	205
gene-HO396_10060	wzxC	2	44	47	152	77	333
gene-HO396_10065	wcaJ	10	113	40	313	74	490
gene-HO396_10070	cpsG	16	66	65	230	118	169
gene-HO396_10075	cpsB	1	484	79	83	89	279
gene-HO396_10080	wcaI	3	13	86	49	125	64
gene-HO396_10085	gmm	0	16	18	9	39	5
gene-HO396_10090	fcl	6	3	45	19	52	60
gene-HO396_10095	gmd	2	23	31	22	71	93
gene-HO396_10100	wcaF	0	78	3	22	17	56
gene-HO396_10105	wcaE	1	99	6	20	14	94
gene-HO396_10110	wcaD	2	17	10	31	43	165
gene-HO396_10115	wcaC	12	27	41	48	66	97
gene-HO396_10120	wcaB	6	5	11	13	18	47
gene-HO396_10125	wcaA	10	120	33	426	57	341
gene-HO396_10130	wzc	9	79	68	94	128	228
gene-HO396_10135	wzb	0	308	6	6	22	39
gene-HO396_10140	wza	4	18	13	29	43	82
gene-HO396_10145		287	156	502	1171	226	418
gene-HO396_10150	asmA	427	13273	929	7825	417	3732
gene-HO396_10155	dcd	605	40	757	215	358	73
gene-HO396_10160	udk	53	66	164	239	80	319
gene-HO396_10165		71	340	442	4920	237	2480
gene-HO396_10170	alkA	43	99	69	92	51	101
gene-HO396_10175	yegD	44	48	216	47	159	87
[truncated: 2,323 more rows]

## Sheet: Small RNA stats
Supplementary Data 5 Alignments of the sequenced RNA reads from transcriptome and EcAgo-associated small RNAs.
		genome	pBAD24-EcAgo-EcAgaN	pCDF-egfp	CloDF13	ColE1	T7E	BPAN/EcAgo	total alignments#
pBAD24-EcAgo + pCDF-EGFP	transcriptome sequences	2514276	529218	4674982	664803	12605	2816891	261994	7718476
	small RNA sequences	4913976	3314048	14849238	1302249	222092	7845124	2812149	23077262
pBAD24-EcAgo-EcbAgaN	transcriptome sequences	6704371	350760		0	1935	0	266793	7055131
	small RNA sequences	17797308	4182848		0	44548	0	3551276	21980156
pBAD24-EcAgo-EcbAgaN + pCDF-EGFP	transcriptome sequences	5007890	127515	2477447	217885	2729	1468459	83418	7612852
	small RNA sequences	10368983	2502167	8515672	224860	23956	7224611	2009233	21386822
# total alignments means: The reference sequences include the genome of E. coli BL21 (GenBank: CP053602.1) and the expression plasmids (pCDF-EGFP and/or pBAD24-EcAgo or pBAD24-EcAgo-EcbAgaN). The reads were mapped to the the reference sequence with hisat2/bowtie, generating bam files containing the information about total alignments.
The data on this page was obtained by counting directly using samtools, and differs slightly from the results of the feacturecounts in sheet1.
