# Supplementary material for: Catalytically inactive long prokaryotic Argonaute systems employ distinct effectors to confer immunity via abortive infection
Source: Nat Commun. 2023 Nov 1;14:6970. doi: 10.1038/s41467-023-42793-3 (PMC10620215; doi:10.1038/s41467-023-42793-3)
Supplement: Supplementary file 7 — Source Data [file 41467_2023_42793_MOESM7_ESM.zip]

Archive with 5 entries (5 files):
- source data-Fig.2.pdf
- source data-Fig.3.pdf
- source data-Fig.4.pdf
- source data-Fig.5.pdf
- Source Data-Numerical data used for graphs.xlsx
