# Supplementary material for: Catalytically inactive long prokaryotic Argonaute systems employ distinct effectors to confer immunity via abortive infection
Source: Nat Commun. 2023 Nov 1;14:6970. doi: 10.1038/s41467-023-42793-3 (PMC10620215; doi:10.1038/s41467-023-42793-3)
Supplement: Supplementary file 7 — Source Data [file 41467_2023_42793_MOESM7_ESM.zip › Source Data-Numerical data used for graphs.xlsx]

## Sheet: Fig.3
a.Cell viability of the cells containing EcBPAN system in which Ago is expressed using pCDF
	No antibiotic				Kan				Str				K+S
	I	II	III	Average	I	II	III	Average	I	II	III	Average	I	II	III	Average
EV	340000000	200000000	320000000	2.86667e+08	160000000	300000000	320000000	260000000	320000000	180000000	460000000	320000000	400000000	320000000	420000000	380000000
Ago	100000000	46000000	72000000	7.26667e+07	160000000	56000000	104000000	1.06667e+08	140000000	54000000	112000000	102000000	160000000	76000000	130000000	122000000
bAgaN	340000000	200000000	180000000	240000000	420000000	280000000	380000000	360000000	460000000	260000000	400000000	3.73333e+08	280000000	200000000	460000000	3.13333e+08
BPAN	1320000	620000	1140000	1.02667e+06	3800000	800000	1100000	1900000	26000	70000	134000	76666.7	4000	2000	150000	52000
BPANM1	32000000	42000000	96000000	5.66667e+07	38000000	56000000	88000000	6.06667e+07	22000000	60000000	92000000	58000000	28000000	78000000	124000000	7.66667e+07
BPANM2	20000000	40000000	88000000	4.93333e+07	22000000	54000000	100000000	5.86667e+07	20000000	54000000	76000000	50000000	28000000	90000000	116000000	78000000
d.Cell viability of the cells containing the pBAC-expression EcBPAN system with or without pCDF-EGFP
	No antibiotic				Chl				Str				Chl+Str
	I	II	III	Average	I	II	III	Average	I	II	III	Average	I	II	III	Average
EV	200000000	320000000	240000000	2.53333e+08	140000000	60000000	60000000	8.66667e+07
BPAN	180000000	220000000	220000000	2.06667e+08	200000000	380000000	340000000	3.06667e+08
BPANM1	160000000	340000000	440000000	3.13333e+08	80000000	380000000	360000000	2.73333e+08
BPANM2	220000000	280000000	500000000	3.33333e+08	120000000	260000000	280000000	220000000
EV+pCDF-EGFP	60000000	200000000	240000000	1.66667e+08	120000000	320000000	280000000	240000000	160000000	380000000	280000000	2.73333e+08	120000000	260000000	220000000	200000000
BPAN+pCDF-EGFP	3000000	3800000	4000000	3600000	4000000	4000000	2800000	3600000	1800000	980000	900000	1.22667e+06	2200000	92000	98000	796667
BPANM1+pCDF-EGFP	140000000	400000000	200000000	2.46667e+08	100000000	380000000	260000000	2.46667e+08	180000000	200000000	260000000	2.13333e+08	160000000	240000000	320000000	240000000
BPANM2+pCDF-EGFP	80000000	260000000	240000000	1.93333e+08	120000000	220000000	240000000	1.93333e+08	100000000	260000000	280000000	2.13333e+08	120000000	480000000	220000000	2.73333e+08
e. Cell viability of the cells carrying the pBAC-expression EcBPAN system which were transformed with pCDF-EGFP or its variants
	-Inducer				+Inducer				+Inducer+IPTG
	I	II	III	Average	I	II	III	Average	I	II	III	Average
EV	140000000	260000000	200000000	200000000	300000000	300000000	200000000	2.66667e+08	280000000	300000000	300000000	2.93333e+08
BPAN+pCDF-EGFP-CloDF13 ori	160000000	160000000	380000000	2.33333e+08	26000000	32000000	26000000	28000000	12000000	24000000	14000000	1.66667e+07
BPAN+pCDF-EGFP-ColA ori	240000000	400000000	380000000	340000000	220000000	280000000	280000000	260000000	220000000	200000000	480000000	300000000
BPAN+pCDF-EGFP-pSC101 ori	300000000	440000000	440000000	3.93333e+08	280000000	400000000	400000000	360000000	400000000	380000000	300000000	360000000
BPAN+pCDF-EGFP-ΔT7-CloDF13 ori	160000000	300000000	240000000	2.33333e+08	58000000	58000000	52000000	56000000	52000000	74000000	78000000	68000000

## Sheet: Fig.6
a. Cell viability of the cells containing the pBAD-expression GbBPAS system with or without pCDF-EGFP
	-pCDF-EGFP								+pCDF-EGFP
	-Inducers				+Inducers+IPTG				-Inducers				+Inducers+IPTG
	I	II	III	Average	I	II	III	Average	I	II	III	Average	I	II	III	Average
EV	220000000	380000000	260000000	2.86667e+08	220000000	540000000	340000000	3.66667e+08	260000000	400000000	140000000	2.66667e+08	240000000	320000000	280000000	280000000
Ago	280000000	600000000	380000000	420000000	260000000	300000000	380000000	3.13333e+08	240000000	240000000	160000000	2.13333e+08	200000000	160000000	220000000	1.93333e+08
bAgaS	160000000	520000000	380000000	3.53333e+08	22000	20000	60000	34000	260000000	320000000	300000000	2.93333e+08	50000	74000	94000	72666.7
BPAS	220000000	500000000	420000000	380000000	180000000	320000000	340000000	280000000	40000000	60000000	120000000	7.33333e+07	60000	200000	220000	160000
bAgaSN155A	260000000	540000000	440000000	4.13333e+08	200000000	580000000	540000000	440000000	200000000	320000000	340000000	2.86667e+08	300000000	320000000	300000000	3.06667e+08
BPASN155A	300000000	340000000	580000000	4.06667e+08	300000000	360000000	420000000	360000000	340000000	460000000	200000000	3.33333e+08	160000000	340000000	320000000	2.73333e+08
b. Cell viability of the cells carrying the pBAD-expression GbBPAS system which were transformed with pCDF-EGFP or its variants
	+Inducers				+Inducers+IPTG
	I	II	III	Average	I	II	III	Average
EV	580000000	200000000	580000000	4.53333e+08	420000000	300000000	560000000	4.26667e+08
BPAS+pCDF-EGFP-CloDF13 ori	120000000	120000000	140000000	1.26667e+08	280000	140000	120000	180000
BPAS+pCDF-EGFP-ColA ori	300000000	200000000	160000000	220000000	160000000	200000000	120000000	160000000
BPAS+pCDF-EGFP-pSC101 ori	420000000	340000000	360000000	3.73333e+08	340000000	300000000	260000000	300000000
BPAS+pCDF-EGFP-ΔT7-CloDF13 ori	300000000	120000000	120000000	180000000	260000	32000	32000	108000
c. NAD+ level of the cells containg GbbAgaS
	OD570					relative NAD+ level
	I	II	III	IV	V	I	II	III	IV	V
EV	0.1736	0.1761	0.1504	0.1117	0.107	1	1	1	1	1
bAgaS	0.0567	0.0958	0.0469	0.0384	0.0543	0.326613	0.544009	0.311835	0.343778	0.507477
bAgaSN155A	0.138	0.1418	0.1491	0.1192	0.1259	0.794931	0.805224	0.991356	1.06714	1.17664
d. NAD+ level of the cells carrying GbBPAS in the presence of pCDF-EGFP
	OD570					relative NAD+ level
	I	II	III	IV	V	I	II	III	IV	V
EV	0.1078	0.1157	0.1428	0.1041	0.1075	1	1	1	1	1
BPAS	0.0322	0.042	0.0546	0.0484	0.0373	0.298701	0.363008	0.382353	0.464938	0.346977
BPASN155A	0.1226	0.1053	0.122	0.1144	0.1037	1.13729	0.910112	0.854342	1.09894	0.964651

## Sheet: Fig. 7
a.Cell viability of the cells containing the pBAD-expression EaBPAM system with or without pCDF-EGFP
	-pCDF-EGFP								+pCDF-EGFP
	-Inducers				+Inducers+IPTG				-Inducers				+Inducers+IPTG
	I	II	III	Average	I	II	III	Average	I	II	III	Average	I	II	III	Average
EV	340000000	340000000	400000000	360000000	380000000	420000000	400000000	400000000	180000000	340000000	260000000	260000000	160000000	300000000	220000000	2.26667e+08
Ago	300000000	360000000	240000000	300000000	400000000	300000000	540000000	4.13333e+08	200000000	300000000	300000000	2.66667e+08	220000000	200000000	240000000	220000000
bAgaM	420000000	400000000	360000000	3.93333e+08	340000000	320000000	260000000	3.06667e+08	180000000	280000000	320000000	260000000	260000000	220000000	220000000	2.33333e+08
BPAM	420000000	440000000	400000000	420000000	360000	360000	860000	526667	120000000	220000000	160000000	1.66667e+08	300000	160000	200000	220000
bAgaMΔTM	480000000	240000000	340000000	3.53333e+08	320000000	300000000	360000000	3.26667e+08	120000000	180000000	120000000	140000000	300000000	260000000	100000000	220000000
BPAMΔTM	600000000	420000000	600000000	540000000	900000000	340000000	520000000	5.86667e+08	140000000	100000000	300000000	180000000	140000000	260000000	320000000	240000000
b. Cell viability of the cells containing EaBPAM system with or without trigger
	-Inducer				+Inducer
	I	II	III	Average	I	II	III	Average
EV	540000000	280000000	420000000	4.13333e+08	500000000	360000000	640000000	500000000
BPAM	420000000	400000000	220000000	3.46667e+08	420000	1000000	2200000	1.20667e+06
BPAM+pBAD24-V1-ColE 1 ori	560000000	500000000	360000000	4.73333e+08	1200000	1600000	300000	1.03333e+06
BPAM+pCDF-EGFP-CloDF13 ori	260000000	360000000	280000000	300000000	2400000	16000000	2600000	7000000
BPAM+pCDF-EGFP-ColA ori	400000000	440000000	300000000	380000000	1600000	34000000	1800000	1.24667e+07

## Sheet: Supplementary Fig.7c
Cell viability of the cells carrying the pBAD-expression EcBPAN system which were transformed with pCDF-EGFP or its variants
	-Inducers				+Inducers				+Inducers+IPTG
	I	II	III	Average	I	II	III	Average	I	II	III	Average
EV	74000000	100000000	142000000	1.05333e+08	96000000	140000000	134000000	1.23333e+08	84000000	146000000	138000000	1.22667e+08
BPAN+pCDF-EGFP-CloDF13 ori	128000000	140000000	124000000	1.30667e+08	460000	1360000	560000	793333	660000	1620000	740000	1.00667e+06
BPAN+pCDF-EGFP-ColA ori	128000000	140000000	110000000	126000000	98000000	120000000	112000000	110000000	82000000	122000000	98000000	1.00667e+08
BPAN+pCDF-EGFP-pSC101 ori	122000000	134000000	134000000	130000000	110000000	110000000	114000000	1.11333e+08	98000000	80000000	114000000	9.73333e+07
BPAN+pCDF-EGFP-ΔT7-CloDF13 ori	138000000	122000000	120000000	1.26667e+08	560000	1020000	220000	600000	1280000	1600000	1140000	1340000

## Sheet: Supplementary Fig.14
a. Growth curves of the cultures carrying EV, wild type and mutant GbbAgaS proteins.
h	EV			bAgaS			bAgaSN155A
	I	II	III	I	II	III	I	II	III
0	0.111	0.084	0.095	0.115	0.087	0.088	0.125	0.082	0.093
1	0.367	0.427	0.41	0.377	0.372	0.376	0.379	0.427	0.398
2	0.998	1.014	1.012	0.697	0.577	0.565	1.056	0.954	0.957
3	1.492	1.477	1.599	0.739	0.599	0.604	1.155	1.224	1.225
4	1.712	1.743	1.745	0.777	0.686	0.715	1.37	1.559	1.435
5	1.813	1.839	1.822	0.975	0.799	0.845	1.482	1.705	1.602
b. Growth curves of the cultures carrying EV, wild type and mutant GbBPAS systems.
h	EV			BPAS			BPASN155A
	I	II	III	I	II	III	I	II	III
0	0.121	0.133	0.091	0.117	0.086	0.081	0.086	0.094	0.093
1	0.306	0.313	0.325	0.153	0.128	0.11	0.292	0.321	0.31
2	0.896	0.827	0.853	0.203	0.193	0.149	0.866	0.796	0.796
3	1.378	1.379	1.319	0.437	0.296	0.287	1.236	1.244	1.257
4	1.692	1.685	1.618	0.46	0.39	0.377	1.433	1.501	1.425
5	1.77	1.756	1.705	0.651	0.493	0.425	1.556	1.567	1.508
